# Supplementary material for: CBX6 is negatively regulated by EZH2 and plays a potential tumor suppressor role in breast cancer
Source: Sci Rep. 2019 Jan 17;9:197. doi: 10.1038/s41598-018-36560-4 (PMC6336801; doi:10.1038/s41598-018-36560-4)
Supplement: Supplementary file 2 — Supplementary Table S2 [file 41598_2018_36560_MOESM2_ESM.xlsx]

## Sheet: CBX6_DEG
Supplementary Table S2: Differentially expressed genes induced by overexpression of CBX6 in MCF-7 cells
CBX6 is negatively regulated by EZH2 and plays a potential tumor suppressor role in breast cancer Houliang Deng1, Xiaowen Guan1, Longcai Gong1, Jianming Zeng1, Hongjie Zhang1, Mike Y. Chen2, Gang Li1*
symbol	logFC	AveExpr	t	P.Value	adj.P.Val	B	gene_id	gene_name
HLA-DRB1	3.18226	9.44628	61.882	1.60054e-14	2.4534e-10	21.9819	3123	major histocompatibility complex, class II, DR beta 1
C12ORF56	2.91718	8.29524	60.1978	2.12182e-14	2.4534e-10	21.8215	NA	NA
WDR72	2.91718	8.32482	64.3244	1.07762e-14	2.4534e-10	22.1999	256764	WD repeat domain 72
KRT81	2.72948	9.26685	43.2149	6.24878e-13	1.80631e-09	19.5741	3887	keratin 81, type II
HLA-DRB6	2.62539	8.89449	44.161	5.01103e-13	1.73823e-09	19.7381	3128	major histocompatibility complex, class II, DR beta 6 (pseudogene)
CEACAM6	2.52285	9.72333	56.3953	4.13214e-14	3.58339e-10	21.4253	4680	carcinoembryonic antigen-related cell adhesion molecule 6 (non-specific cross reacting antigen)
HLA-DRB5	2.4519	9.56325	47.5707	2.34712e-13	1.1631e-09	20.2839	3127	major histocompatibility complex, class II, DR beta 5
LOC730415	2.33781	8.66816	50.1575	1.36741e-13	9.48652e-10	20.6554	NA	NA
GPNMB	2.30875	8.50093	46.8307	2.75415e-13	1.1942e-09	20.1711	10457	glycoprotein (transmembrane) nmb
GPER	2.2527	10.8275	48.5322	1.91373e-13	1.10639e-09	20.426	NA	NA
ASNS	2.18688	10.1473	37.4666	2.67353e-12	4.63698e-09	18.4394	440	asparagine synthetase (glutamine-hydrolyzing)
RGS22	2.05897	9.48158	43.3893	5.99745e-13	1.80631e-09	19.6048	26166	regulator of G-protein signaling 22
CXORF61	2.03401	8.0271	39.7316	1.471e-12	3.18913e-09	18.917	NA	NA
KLK11	2.00202	12.313	35.7316	4.3306e-12	6.5313e-09	18.0432	11012	kallikrein-related peptidase 11
KRT6A	1.96041	8.44693	44.5333	4.59995e-13	1.73823e-09	19.8011	3853	keratin 6A, type II
RHOU	1.9555	10.2578	35.7479	4.31058e-12	6.5313e-09	18.0471	58480	ras homolog family member U
RNF32	1.95196	8.79253	40.7097	1.14827e-12	2.84508e-09	19.1104	140545	ring finger protein 32
SYTL4	1.92114	10.656	34.5005	6.18502e-12	8.25177e-09	17.7445	94121	synaptotagmin-like 4
PTP4A1	1.7724	9.0378	31.8445	1.39539e-11	1.34453e-08	17.045	7803	protein tyrosine phosphatase type IVA, member 1
RERG	1.76953	10.5887	36.9684	3.06362e-12	5.06051e-09	18.3285	85004	RAS-like, estrogen-regulated, growth inhibitor
SERPINA3	1.73088	10.2753	33.3983	8.60234e-12	9.9466e-09	17.4638	12	serpin peptidase inhibitor, clade A (alpha-1 antiproteinase, antitrypsin), member 3
LOC730167	1.72149	10.4038	24.0636	2.37544e-10	9.92764e-08	14.4436	NA	NA
MID1	1.68547	8.21646	39.4319	1.5889e-12	3.21926e-09	18.8562	4281	midline 1
HLA-DRA	1.67073	8.43623	32.9418	9.89291e-12	1.10698e-08	17.3436	3122	major histocompatibility complex, class II, DR alpha
TRPC6	1.64802	7.91277	32.4872	1.13921e-11	1.22876e-08	17.2216	7225	transient receptor potential cation channel, subfamily C, member 6
C14ORF132	1.61567	10.4889	33.4929	8.35859e-12	9.9466e-09	17.4884	NA	NA
OXTR	1.59822	9.4832	22.875	3.95651e-10	1.44467e-07	13.9529	5021	oxytocin receptor
CRABP1	1.59075	8.81654	34.026	7.11967e-12	8.82026e-09	17.6253	1381	cellular retinoic acid binding protein 1
RPRM	1.52898	8.99361	30.768	1.978e-11	1.75931e-08	16.7379	56475	reprimo, TP53 dependent G2 arrest mediator candidate
MUCL1	1.52679	9.73141	22.6936	4.28647e-10	1.54884e-07	13.8753	118430	mucin-like 1
SLC9A2	1.51034	10.2445	27.2561	6.75146e-11	4.18205e-08	15.6265	6549	solute carrier family 9, subfamily A (NHE2, cation proton antiporter 2), member 2
PKIB	1.50127	9.48246	25.3034	1.43101e-10	6.6185e-08	14.925	5570	protein kinase (cAMP-dependent, catalytic) inhibitor beta
PCDHB5	1.49814	7.91012	23.3696	3.18996e-10	1.25743e-07	14.1607	26167	protocadherin beta 5
DNASE1L2	1.49245	8.52516	34.0627	7.04202e-12	8.82026e-09	17.6346	1775	deoxyribonuclease I-like 2
SLC35C1	1.49227	10.316	27.4105	6.37649e-11	4.0216e-08	15.6792	55343	solute carrier family 35 (GDP-fucose transporter), member C1
C6ORF141	1.47049	10.7737	17.7399	5.04004e-09	1.04065e-06	11.4289	NA	NA
KIAA1324	1.45193	10.7702	26.9912	7.45231e-11	4.27497e-08	15.5352	57535	KIAA1324
SOX2	1.42654	9.54067	30.2372	2.35971e-11	1.99643e-08	16.5811	6657	SRY (sex determining region Y)-box 2
KLK12	1.42546	8.57754	32.1506	1.26625e-11	1.29187e-08	17.1297	43849	kallikrein-related peptidase 12
ASCL1	1.41264	10.3799	31.4621	1.57737e-11	1.43989e-08	16.9376	429	achaete-scute family bHLH transcription factor 1
KLK10	1.39931	8.16793	27.7716	5.58548e-11	3.799e-08	15.8011	5655	kallikrein-related peptidase 10
SLC7A5	1.38674	9.92351	32.4048	1.16897e-11	1.22876e-08	17.1992	8140	solute carrier family 7 (amino acid transporter light chain, L system), member 5
TYRP1	1.3856	9.07542	26.2822	9.75356e-11	5.2051e-08	15.2849	7306	tyrosinase-related protein 1
FOLR1	1.37216	8.09051	30.1465	2.43268e-11	2.00916e-08	16.5539	2348	folate receptor 1 (adult)
DIRAS2	1.36417	8.10573	26.1532	1.02508e-10	5.27878e-08	15.2384	54769	DIRAS family, GTP-binding RAS-like 2
LOC100133583	1.36198	8.25472	18.3438	3.61154e-09	8.35181e-07	11.7657	NA	NA
FHL1	1.36163	8.82608	21.2095	8.45682e-10	2.62266e-07	13.2118	2273	four and a half LIM domains 1
DNALI1	1.35887	7.87245	20.3819	1.26041e-09	3.55457e-07	12.818	7802	dynein, axonemal, light intermediate chain 1
ID1	1.35775	10.4888	24.579	1.91843e-10	8.21563e-08	14.6474	3397	inhibitor of DNA binding 1, dominant negative helix-loop-helix protein
SLC24A3	1.35669	10.5026	29.8948	2.64856e-11	2.04163e-08	16.4779	57419	solute carrier family 24 (sodium/potassium/calcium exchanger), member 3
DEPDC6	1.34964	10.2254	24.0012	2.43845e-10	1.00696e-07	14.4186	NA	NA
GALC	1.33093	9.94924	28.7	4.00388e-11	2.89347e-08	16.1051	2581	galactosylceramidase
RNF150	1.32646	9.82945	20.549	1.16138e-09	3.35717e-07	12.899	57484	ring finger protein 150
SOX3	1.32047	11.3092	27.6951	5.74371e-11	3.8315e-08	15.7754	6658	SRY (sex determining region Y)-box 3
SPINK7	1.30905	8.02587	28.4573	4.3635e-11	3.089e-08	16.0269	84651	serine peptidase inhibitor, Kazal type 7 (putative)
NFKBIZ	1.2798	8.88204	26.7419	8.18548e-11	4.57964e-08	15.4481	64332	nuclear factor of kappa light polypeptide gene enhancer in B-cells inhibitor, zeta
UGT2B10	1.27849	8.29009	26.9679	7.51767e-11	4.27497e-08	15.5271	7365	UDP glucuronosyltransferase 2 family, polypeptide B10
MARCKS	1.26409	12.2228	25.8086	1.17208e-10	5.72635e-08	15.1129	4082	myristoylated alanine-rich protein kinase C substrate
C10ORF116	1.26309	11.4144	27.4831	6.20812e-11	4.01687e-08	15.7039	NA	NA
ASS1	1.23927	9.56005	24.6042	1.89865e-10	8.21563e-08	14.6572	445	argininosuccinate synthase 1
KLK7	1.21845	7.8731	25.9598	1.10491e-10	5.55466e-08	15.1682	5650	kallikrein-related peptidase 7
AKR1C2	1.21132	10.624	27.0235	7.36269e-11	4.27497e-08	15.5464	1646	aldo-keto reductase family 1, member C2
HS.573062	1.19891	7.98144	19.1982	2.29309e-09	5.98066e-07	12.222	NA	NA
AKR1C4	1.18807	9.61647	23.0206	3.71168e-10	1.37724e-07	14.0146	1109	aldo-keto reductase family 1, member C4
STAT6	1.17769	8.73452	18.6104	3.12759e-09	7.69431e-07	11.9106	6778	signal transducer and activator of transcription 6, interleukin-4 induced
ATXN1	1.17244	9.66478	19.3121	2.16157e-09	5.72371e-07	12.2811	6310	ataxin 1
SNCAIP	1.16907	7.88506	25.8362	1.15949e-10	5.72635e-08	15.123	9627	synuclein, alpha interacting protein
ASAP1	1.16515	10.1648	21.2348	8.35635e-10	2.62266e-07	13.2236	50807	ArfGAP with SH3 domain, ankyrin repeat and PH domain 1
UGT2B17	1.15803	8.54345	18.4905	3.33579e-09	7.92547e-07	11.8457	7367	UDP glucuronosyltransferase 2 family, polypeptide B17
HLA-DRB3	1.12947	9.66074	22.0044	5.84453e-10	2.00728e-07	13.5737	3125	major histocompatibility complex, class II, DR beta 3
HS.4892	1.11904	9.35682	15.1311	2.4326e-08	3.36183e-06	9.81839	NA	NA
MAPK13	1.11071	9.27238	19.2856	2.19136e-09	5.75864e-07	12.2674	5603	mitogen-activated protein kinase 13
ANKRD57	1.10259	10.8732	21.5823	7.09987e-10	2.3234e-07	13.3835	NA	NA
PLAC1	1.08815	8.55499	22.5096	4.65214e-10	1.64667e-07	13.7959	10761	placenta-specific 1
LGALS3BP	1.08396	8.27778	25.3044	1.43048e-10	6.6185e-08	14.9254	3959	lectin, galactoside-binding, soluble, 3 binding protein
CALCR	1.08334	10.73	23.5011	3.01469e-10	1.20199e-07	14.2151	799	calcitonin receptor
DLG5	1.06591	9.00889	16.6542	9.4348e-09	1.67145e-06	10.7911	9231	discs, large homolog 5 (Drosophila)
ACSS1	1.06286	8.48407	16.6984	9.19008e-09	1.64322e-06	10.8179	84532	acyl-CoA synthetase short-chain family member 1
SPATA17	1.05483	7.9783	23.2265	3.39346e-10	1.30791e-07	14.1012	128153	spermatogenesis associated 17
GARS	1.03205	11.3792	18.3468	3.60571e-09	8.35181e-07	11.7673	2617	glycyl-tRNA synthetase
NUCB2	1.03085	10.4365	14.0838	4.91683e-08	5.68516e-06	9.08948	4925	nucleobindin 2
HLA-DRB4	1.02971	8.14884	17.6298	5.36205e-09	1.08771e-06	11.3661	3126	major histocompatibility complex, class II, DR beta 4
CBS	1.02824	11.2501	23.7928	2.66236e-10	1.08649e-07	14.3344	875	cystathionine-beta-synthase
GPRC5A	1.02514	9.91696	21.0378	9.1754e-10	2.74376e-07	13.1316	9052	G protein-coupled receptor, class C, group 5, member A
RDX	1.02281	11.4061	7.67155	1.47593e-05	0.000428279	3.06644	5962	radixin
TXNRD1	1.01158	9.13065	16.6525	9.4443e-09	1.67145e-06	10.7901	7296	thioredoxin reductase 1
OPN3	0.988832	8.88227	21.9354	6.03189e-10	2.05132e-07	13.5429	23596	opsin 3
SHC4	0.988165	7.65529	23.1738	3.47197e-10	1.30909e-07	14.0791	399694	SHC (Src homology 2 domain containing) family, member 4
SHRM	0.988043	10.1133	17.2636	6.60557e-09	1.27297e-06	11.1544	NA	NA
EVL	0.984459	13.4393	21.3404	7.95062e-10	2.55362e-07	13.2725	51466	Enah/Vasp-like
YARS	0.980347	11.2918	14.9093	2.81269e-08	3.6957e-06	9.66841	8565	tyrosyl-tRNA synthetase
SOCS2	0.965899	10.012	14.8089	3.00575e-08	3.83322e-06	9.59976	8835	suppressor of cytokine signaling 2
MTHFD2	0.965219	10.6389	15.7841	1.60405e-08	2.48399e-06	10.2473	10797	methylenetetrahydrofolate dehydrogenase (NADP+ dependent) 2, methenyltetrahydrofolate cyclohydrolase
SHROOM3	0.954215	8.77387	14.5153	3.6588e-08	4.45748e-06	9.39618	57619	shroom family member 3
SLC27A2	0.948209	9.19349	21.0913	8.94455e-10	2.7203e-07	13.1567	11001	solute carrier family 27 (fatty acid transporter), member 2
RBL2	0.94125	10.9126	18.5391	3.24978e-09	7.82835e-07	11.872	5934	retinoblastoma-like 2
SLC12A2	0.937201	10.0139	10.6421	7.31428e-07	4.37907e-05	6.25682	6558	solute carrier family 12 (sodium/potassium/chloride transporter), member 2
BMP7	0.933204	12.0839	20.0126	1.51359e-09	4.13414e-07	12.6363	655	bone morphogenetic protein 7
PLAT	0.931577	7.85225	15.7356	1.65345e-08	2.52665e-06	10.2162	5327	plasminogen activator, tissue
SH3GL3	0.929825	8.41108	15.0718	2.5283e-08	3.45283e-06	9.77855	6457	SH3-domain GRB2-like 3
S100A16	0.925744	9.8885	13.8517	5.78417e-08	6.2897e-06	8.92053	140576	S100 calcium binding protein A16
RWDD4A	0.921808	8.88746	16.6219	9.61801e-09	1.69355e-06	10.7715	NA	NA
ADIPOR2	0.919071	10.7382	12.3449	1.76974e-07	1.48617e-05	7.75176	79602	adiponectin receptor 2
KRT86	0.914939	8.81137	17.6883	5.18832e-09	1.06493e-06	11.3995	3892	keratin 86, type II
BRI3P1	0.914771	10.6764	14.0635	4.98682e-08	5.74694e-06	9.07479	730010	brain protein I3 pseudogene 1
ADAM2	0.912625	7.92388	16.251	1.20256e-08	2.00549e-06	10.5429	2515	ADAM metallopeptidase domain 2
TARS	0.900934	10.9151	12.0788	2.1832e-07	1.74898e-05	7.5313	6897	threonyl-tRNA synthetase
NEB	0.895518	7.59608	20.5211	1.1773e-09	3.37504e-07	12.8855	4703	nebulin
43348	0.895013	9.68762	17.8093	4.84813e-09	1.00702e-06	11.4682	NA	NA
PHGDH	0.894821	11.4436	15.5476	1.86166e-08	2.74797e-06	10.0941	26227	phosphoglycerate dehydrogenase
ISG20	0.881537	10.9927	10.7548	6.61953e-07	4.07125e-05	6.36231	3669	interferon stimulated exonuclease gene 20kDa
SGK1	0.878679	10.8399	10.8424	6.12921e-07	3.86558e-05	6.44362	6446	serum/glucocorticoid regulated kinase 1
UGT2B7	0.87619	8.22516	20.0732	1.4685e-09	4.04281e-07	12.6664	7364	UDP glucuronosyltransferase 2 family, polypeptide B7
CARS	0.874491	9.0813	15.3728	2.08114e-08	2.99546e-06	9.97934	833	cysteinyl-tRNA synthetase
ABCC4	0.874144	8.36628	15.8949	1.49695e-08	2.35587e-06	10.3183	10257	ATP-binding cassette, sub-family C (CFTR/MRP), member 4
LOC731895	0.87182	8.7909	13.6547	6.65187e-08	7.03475e-06	8.775	NA	NA
TMEM2	0.87094	9.70896	17.841	4.7631e-09	9.95316e-07	11.4861	23670	transmembrane protein 2
DUSP16	0.868135	8.6671	18.0682	4.19931e-09	9.21934e-07	11.6135	80824	dual specificity phosphatase 16
UGT2B15	0.865006	7.94083	15.3402	2.1251e-08	3.03355e-06	9.9578	7366	UDP glucuronosyltransferase 2 family, polypeptide B15
SEMA3A	0.863263	7.69547	17.9325	4.52665e-09	9.69263e-07	11.5376	10371	sema domain, immunoglobulin domain (Ig), short basic domain, secreted, (semaphorin) 3A
C7ORF13	0.858616	8.88648	17.3165	6.40781e-09	1.24175e-06	11.1853	NA	NA
LGALS3	0.85255	12.3465	15.3151	2.15965e-08	3.07024e-06	9.94117	3958	lectin, galactoside-binding, soluble, 3
GNGT1	0.851238	8.56117	14.8242	2.9755e-08	3.80864e-06	9.61022	2792	guanine nucleotide binding protein (G protein), gamma transducing activity polypeptide 1
BRI3	0.849456	11.1574	18.1049	4.11541e-09	9.0927e-07	11.6339	25798	brain protein I3
EGR3	0.847826	8.08785	15.709	1.6813e-08	2.55793e-06	10.199	1960	early growth response 3
DIO1	0.845776	7.73063	19.832	1.65732e-09	4.49133e-07	12.5461	1733	deiodinase, iodothyronine, type I
SLC1A1	0.840762	7.60587	16.1777	1.25753e-08	2.05307e-06	10.4971	6505	solute carrier family 1 (neuronal/epithelial high affinity glutamate transporter, system Xag), member 1
CPE	0.839454	9.98955	14.8757	2.87579e-08	3.7502e-06	9.64547	1363	carboxypeptidase E
SGK	0.835946	11.3186	12.1533	2.05778e-07	1.6835e-05	7.59345	NA	NA
ARSJ	0.835144	7.86048	16.1244	1.29922e-08	2.09615e-06	10.4637	79642	arylsulfatase family, member J
C12ORF26	0.834793	9.64918	15.504	1.91385e-08	2.81304e-06	10.0657	NA	NA
DDAH1	0.828522	10.4466	9.21403	2.81367e-06	0.000120198	4.82899	23576	dimethylarginine dimethylaminohydrolase 1
FAM134B	0.822896	8.6657	18.8723	2.72062e-09	6.83862e-07	12.0506	54463	family with sequence similarity 134, member B
ATP8B2	0.82105	8.52639	18.6362	3.08473e-09	7.66569e-07	11.9244	57198	ATPase, aminophospholipid transporter, class I, type 8B, member 2
LONRF2	0.820834	8.49726	14.0347	5.08785e-08	5.84395e-06	9.05394	164832	LON peptidase N-terminal domain and ring finger 2
SCUBE2	0.818033	9.51835	15.737	1.65208e-08	2.52665e-06	10.217	57758	signal peptide, CUB domain, EGF-like 2
PPAP2A	0.816709	8.3922	17.4614	5.89869e-09	1.16922e-06	11.2694	8611	phosphatidic acid phosphatase type 2A
SLC37A3	0.815495	8.46353	13.5215	7.31884e-08	7.48897e-06	8.6754	84255	solute carrier family 37, member 3
HS.562504	0.814408	8.20439	13.7575	6.1826e-08	6.66031e-06	8.85119	NA	NA
SHMT2	0.812121	11.2789	14.2993	4.2379e-08	5.0517e-06	9.24379	6472	serine hydroxymethyltransferase 2 (mitochondrial)
KDELC2	0.811869	9.43908	17.8737	4.67698e-09	9.83242e-07	11.5046	143888	KDEL (Lys-Asp-Glu-Leu) containing 2
LMBR1	0.80648	11.8661	11.0199	5.25341e-07	3.42538e-05	6.60645	64327	limb development membrane protein 1
NR5A2	0.805526	8.12309	18.2202	3.86321e-09	8.81441e-07	11.6977	2494	nuclear receptor subfamily 5, group A, member 2
LOC100129086	0.805145	9.77043	12.1534	2.05765e-07	1.6835e-05	7.59352	NA	NA
CDC14A	0.804828	7.68402	17.8997	4.60995e-09	9.76693e-07	11.5192	8556	cell division cycle 14A
C6ORF52	0.804715	9.04706	9.92412	1.41128e-06	7.26329e-05	5.56105	NA	NA
HS.408455	0.801492	8.11347	16.2146	1.22953e-08	2.04066e-06	10.5202	NA	NA
CAP2	0.79857	10.9258	15.04	2.5814e-08	3.4978e-06	9.75708	10486	CAP, adenylate cyclase-associated protein, 2 (yeast)
ZPLD1	0.798376	7.52871	14.279	4.29726e-08	5.10491e-06	9.22936	131368	zona pellucida-like domain containing 1
NRIP1	0.795631	11.1758	9.56847	1.98349e-06	9.19832e-05	5.20012	8204	nuclear receptor interacting protein 1
FBXL17	0.793771	8.24782	14.3024	4.22884e-08	5.0517e-06	9.24601	64839	F-box and leucine-rich repeat protein 17
MARS	0.791134	10.5191	12.3452	1.76919e-07	1.48617e-05	7.75208	4141	methionyl-tRNA synthetase
EIF1	0.786466	12.5382	13.9431	5.42396e-08	6.10865e-06	8.98742	10209	eukaryotic translation initiation factor 1
HEY2	0.783971	11.2291	17.403	6.09825e-09	1.19512e-06	11.2356	23493	hes-related family bHLH transcription factor with YRPW motif 2
B4GALT5	0.78131	10.0048	17.5409	5.6383e-09	1.13053e-06	11.3152	9334	UDP-Gal:betaGlcNAc beta 1,4- galactosyltransferase, polypeptide 5
CITED4	0.781197	10.0671	10.491	8.3723e-07	4.84031e-05	6.11395	163732	Cbp/p300-interacting transactivator, with Glu/Asp-rich carboxy-terminal domain, 4
LOC374443	0.780842	8.49285	16.5266	1.01813e-08	1.78368e-06	10.7133	374443	C-type lectin domain family 2, member D pseudogene
SLC39A6	0.774379	12.8644	13.7808	6.08135e-08	6.57164e-06	8.86838	25800	solute carrier family 39 (zinc transporter), member 6
RHPN2	0.773663	11.5456	8.64679	5.03858e-06	0.000185311	4.20986	85415	rhophilin, Rho GTPase binding protein 2
FAM49B	0.770959	10.619	16.1856	1.25147e-08	2.05307e-06	10.5021	51571	family with sequence similarity 49, member B
FTL	0.770284	12.3861	14.5943	3.46894e-08	4.32843e-06	9.45139	2512	ferritin, light polypeptide
C4ORF41	0.763882	8.81467	12.3496	1.76316e-07	1.48617e-05	7.75566	NA	NA
COL21A1	0.763096	8.12906	10.7199	6.82636e-07	4.16156e-05	6.32979	81578	collagen, type XXI, alpha 1
FGF13	0.758759	8.23745	15.4492	1.98186e-08	2.88852e-06	10.0297	2258	fibroblast growth factor 13
NR4A2	0.754881	9.10372	10.3447	9.55818e-07	5.36495e-05	5.97378	4929	nuclear receptor subfamily 4, group A, member 2
RBM24	0.753988	8.22445	14.9456	2.74626e-08	3.63716e-06	9.69312	221662	RNA binding motif protein 24
ALDH3A1	0.753467	8.10199	15.083	2.51e-08	3.44138e-06	9.78605	218	aldehyde dehydrogenase 3 family, member A1
ITM2B	0.75221	11.6854	12.0037	2.3183e-07	1.84021e-05	7.46821	9445	integral membrane protein 2B
PERP	0.749521	13.0869	13.31	8.5333e-08	8.45723e-06	8.51524	64065	PERP, TP53 apoptosis effector
IGSF3	0.740201	10.2093	14.8994	2.83126e-08	3.70607e-06	9.66161	3321	immunoglobulin superfamily, member 3
ADAMTS9	0.739624	7.66801	16.1716	1.26225e-08	2.05307e-06	10.4933	56999	ADAM metallopeptidase with thrombospondin type 1 motif, 9
HOMER2	0.737838	8.95565	15.9799	1.4201e-08	2.27006e-06	10.3724	9455	homer scaffolding protein 2
HIGD1A	0.735442	11.6204	17.2484	6.66363e-09	1.27706e-06	11.1455	25994	HIG1 hypoxia inducible domain family, member 1A
KRT17	0.732971	8.39256	15.6633	1.73038e-08	2.62111e-06	10.1694	3872	keratin 17, type I
MFSD6	0.732213	9.68477	12.8498	1.20092e-07	1.11682e-05	8.15808	54842	major facilitator superfamily domain containing 6
S100A14	0.726145	8.51643	8.663	4.95333e-06	0.000183374	4.228	57402	S100 calcium binding protein A14
EGR1	0.724168	9.20151	6.06754	0.000109261	0.00198849	0.937457	1958	early growth response 1
KIAA1467	0.722934	8.73218	12.2647	1.88456e-07	1.57143e-05	7.68578	NA	NA
ATF4	0.72134	11.5812	14.5262	3.63192e-08	4.45748e-06	9.40382	468	activating transcription factor 4
RHOBTB3	0.720374	12.0197	15.2908	2.19372e-08	3.10594e-06	9.92504	22836	Rho-related BTB domain containing 3
TANC2	0.720233	10.2442	7.98017	1.03931e-05	0.000324206	3.43969	26115	tetratricopeptide repeat, ankyrin repeat and coiled-coil containing 2
RAB10	0.715877	12.8196	13.5619	7.10899e-08	7.38313e-06	8.70573	10890	RAB10, member RAS oncogene family
PARM1	0.715389	8.06096	15.2529	2.24791e-08	3.14417e-06	9.89987	25849	prostate androgen-regulated mucin-like protein 1
CTDSPL	0.715148	8.9237	14.8413	2.94192e-08	3.79366e-06	9.62196	10217	CTD (carboxy-terminal domain, RNA polymerase II, polypeptide A) small phosphatase-like
SLC7A1	0.712815	11.2627	13.9554	5.37763e-08	6.0762e-06	8.99635	6541	solute carrier family 7 (cationic amino acid transporter, y+ system), member 1
LOC728755	0.712645	9.3043	14.5382	3.60261e-08	4.44724e-06	9.41222	728755	uncharacterized LOC728755
LOC642073	0.70958	7.57091	13.9247	5.49442e-08	6.14807e-06	8.974	NA	NA
CALML5	0.708176	10.264	11.8043	2.7232e-07	2.07155e-05	7.29894	51806	calmodulin-like 5
OLFML3	0.706209	8.16378	10.2777	1.0161e-06	5.62146e-05	5.90904	56944	olfactomedin-like 3
KRT13	0.703211	9.26624	10.7971	6.37749e-07	3.96456e-05	6.40167	3860	keratin 13, type I
CCBP2	0.700165	7.81357	15.7907	1.59746e-08	2.48399e-06	10.2516	NA	NA
RAB24	0.697737	9.17121	14.8453	2.93416e-08	3.79366e-06	9.62469	53917	RAB24, member RAS oncogene family
RSL24D1	0.695734	12.116	15.5478	1.86143e-08	2.74797e-06	10.0943	51187	ribosomal L24 domain containing 1
NUDT14	0.695302	10.4171	11.2039	4.48672e-07	3.03383e-05	6.77292	256281	nudix (nucleoside diphosphate linked moiety X)-type motif 14
PODXL	0.695016	9.82022	12.5175	1.54758e-07	1.3488e-05	7.89245	5420	podocalyxin-like
LOC392437	0.694603	10.4902	13.5258	7.29632e-08	7.48801e-06	8.67862	NA	NA
NAB2	0.693798	8.90059	10.1214	1.17353e-06	6.23392e-05	5.75651	4665	NGFI-A binding protein 2 (EGR1 binding protein 2)
SERPINA5	0.693146	7.98314	9.09142	3.18346e-06	0.000132407	4.69784	5104	serpin peptidase inhibitor, clade A (alpha-1 antiproteinase, antitrypsin), member 5
HS.370359	0.690234	10.5486	9.83528	1.53506e-06	7.72835e-05	5.47193	NA	NA
NCRNA00219	0.686999	11.0496	15.432	2.0037e-08	2.90813e-06	10.0184	NA	NA
CYP4V2	0.685955	8.21147	9.66468	1.80719e-06	8.64473e-05	5.29887	285440	cytochrome P450, family 4, subfamily V, polypeptide 2
SPATA13	0.685316	8.11598	15.8604	1.52945e-08	2.3898e-06	10.2963	221178	spermatogenesis associated 13
COLEC12	0.684215	7.53878	14.2111	4.50243e-08	5.25859e-06	9.18094	81035	collectin sub-family member 12
MCCC2	0.682374	8.28098	8.77626	4.39971e-06	0.000167743	4.354	64087	methylcrotonoyl-CoA carboxylase 2 (beta)
KIAA1737	0.680065	10.4457	14.5089	3.67463e-08	4.45748e-06	9.39171	NA	NA
TRIM2	0.679986	9.04428	12.4301	1.65598e-07	1.42956e-05	7.82145	23321	tripartite motif containing 2
ULBP1	0.679185	8.31474	11.9931	2.3381e-07	1.84596e-05	7.45927	80329	UL16 binding protein 1
PHF3	0.678171	10.6693	15.0617	2.54507e-08	3.46209e-06	9.77172	23469	PHD finger protein 3
MIPEP	0.675757	8.55259	8.46705	6.09828e-06	0.000214822	4.00688	4285	mitochondrial intermediate peptidase
ZSWIM6	0.675338	9.73153	14.2125	4.49815e-08	5.25859e-06	9.18193	57688	zinc finger, SWIM-type containing 6
SLC37A1	0.673926	9.45199	12.2398	1.92187e-07	1.59488e-05	7.6652	54020	solute carrier family 37 (glucose-6-phosphate transporter), member 1
MFGE8	0.670742	10.3249	14.7075	3.2157e-08	4.02694e-06	9.52989	4240	milk fat globule-EGF factor 8 protein
TIGA1	0.670278	11.1694	13.566	7.08815e-08	7.38313e-06	8.70879	NA	NA
CYP2J2	0.669642	8.74416	14.9267	2.78074e-08	3.66761e-06	9.68022	1573	cytochrome P450, family 2, subfamily J, polypeptide 2
CD164	0.66808	10.4452	9.99616	1.31889e-06	6.87965e-05	5.6328	8763	CD164 molecule, sialomucin
NTSR1	0.663879	7.92548	12.4119	1.67952e-07	1.43582e-05	7.80665	4923	neurotensin receptor 1 (high affinity)
KRT6C	0.660906	7.67428	14.9451	2.74716e-08	3.63716e-06	9.69278	286887	keratin 6C, type II
FAM83B	0.660022	8.88341	13.4302	7.8184e-08	7.87355e-06	8.60654	222584	family with sequence similarity 83, member B
RFTN2	0.659333	7.65625	13.0301	1.04912e-07	9.91601e-06	8.29944	130132	raftlin family member 2
LOC645638	0.659076	7.87186	12.7374	1.30761e-07	1.18739e-05	8.06899	NA	NA
ACSL1	0.657833	9.67231	11.9852	2.35298e-07	1.84786e-05	7.4526	2180	acyl-CoA synthetase long-chain family member 1
NFIB	0.653669	10.3819	9.82305	1.55301e-06	7.78481e-05	5.45961	4781	nuclear factor I/B
CTSL2	0.653478	9.22145	11.6707	3.03716e-07	2.2368e-05	7.18411	NA	NA
LOC728855	0.652757	8.04635	13.9029	5.5793e-08	6.16463e-06	8.95805	NA	NA
SVIL	0.652368	9.63994	10.518	8.17162e-07	4.75313e-05	6.13961	6840	supervillin
CNGB3	0.651893	7.72849	14.3553	4.07868e-08	4.89554e-06	9.28353	54714	cyclic nucleotide gated channel beta 3
ELP2	0.649716	11.1477	14.187	4.57796e-08	5.31104e-06	9.16366	55250	elongator acetyltransferase complex subunit 2
UGT1A6	0.649652	7.8995	14.9878	2.67125e-08	3.57762e-06	9.72174	54578	UDP glucuronosyltransferase 1 family, polypeptide A6
CD9	0.649602	11.3587	11.8348	2.65659e-07	2.02977e-05	7.32499	928	CD9 molecule
ZNF323	0.648943	8.18885	13.1373	9.68857e-08	9.30961e-06	8.38263	NA	NA
GPT2	0.64802	9.89547	12.5386	1.52259e-07	1.3405e-05	7.90951	84706	glutamic pyruvate transaminase (alanine aminotransferase) 2
GRPEL2	0.645466	10.1476	11.4385	3.68158e-07	2.57605e-05	6.98145	134266	GrpE-like 2, mitochondrial (E. coli)
SLC4A11	0.645179	8.01844	8.48042	6.01164e-06	0.000212788	4.0221	83959	solute carrier family 4, sodium borate transporter, member 11
CNOT8	0.644458	10.4153	14.7513	3.12311e-08	3.95381e-06	9.56013	9337	CCR4-NOT transcription complex, subunit 8
GDF15	0.644442	10.8337	11.2044	4.48503e-07	3.03383e-05	6.77332	9518	growth differentiation factor 15
FLRT3	0.644411	9.1211	11.688	2.99439e-07	2.21669e-05	7.19904	23767	fibronectin leucine rich transmembrane protein 3
CCNG1	0.644173	10.6726	11.4628	3.60757e-07	2.55909e-05	7.00284	900	cyclin G1
AKTIP	0.643538	10.6915	13.0937	1.00066e-07	9.58867e-06	8.34887	64400	AKT interacting protein
FXYD4	0.643428	7.9234	13.4749	7.56908e-08	7.6996e-06	8.64035	53828	FXYD domain containing ion transport regulator 4
KIAA1908	0.643314	8.96371	11.702	2.96038e-07	2.20838e-05	7.21106	NA	NA
SLC1A5	0.63976	10.9052	13.896	5.60645e-08	6.17386e-06	8.953	6510	solute carrier family 1 (neutral amino acid transporter), member 5
COBL	0.639044	10.8653	12.6511	1.39656e-07	1.25503e-05	8.00005	23242	cordon-bleu WH2 repeat protein
SPG11	0.638195	9.77261	11.2684	4.24777e-07	2.90053e-05	6.83064	80208	spastic paraplegia 11 (autosomal recessive)
LOC392285	0.636819	12.0517	6.56149	5.70081e-05	0.00121767	1.62865	NA	NA
PHB2	0.635496	10.5228	8.75494	4.49854e-06	0.000170092	4.33039	11331	prohibitin 2
IGBP1	0.635361	10.2681	11.4083	3.77568e-07	2.61942e-05	6.95485	3476	immunoglobulin (CD79A) binding protein 1
SPATA7	0.635002	9.21563	14.5459	3.58397e-08	4.44003e-06	9.41759	55812	spermatogenesis associated 7
CCNDBP1	0.633338	9.54108	14.7239	3.18075e-08	3.99761e-06	9.5412	23582	cyclin D-type binding-protein 1
LOC727908	0.633247	9.18209	8.5456	5.60804e-06	0.000201906	4.096	NA	NA
SH3YL1	0.6321	11.1572	7.50152	1.79848e-05	0.00049824	2.85607	26751	SH3 and SYLF domain containing 1
PKP1	0.632061	8.74704	10.4361	8.79766e-07	5.02757e-05	6.06152	5317	plakophilin 1
KRT15	0.631765	8.38233	11.6869	2.99708e-07	2.21669e-05	7.19809	3866	keratin 15, type I
LOC645176	0.630529	8.18727	14.426	3.88691e-08	4.69788e-06	9.33348	NA	NA
MICAL1	0.629884	8.0285	10.4945	8.34595e-07	4.83313e-05	6.11728	64780	microtubule associated monooxygenase, calponin and LIM domain containing 1
HS.151692	0.629427	8.03611	13.2318	9.03656e-08	8.79648e-06	8.45541	NA	NA
ZMYND8	0.628704	9.23135	13.4905	7.48433e-08	7.63577e-06	8.65209	23613	zinc finger, MYND-type containing 8
CRADD	0.627758	9.41349	13.9331	5.46211e-08	6.1317e-06	8.98013	8738	CASP2 and RIPK1 domain containing adaptor with death domain
TMEM5	0.627083	10.35	13.6307	6.76693e-08	7.11307e-06	8.75713	10329	transmembrane protein 5
CPD	0.626986	9.22053	9.90424	1.43802e-06	7.33719e-05	5.54116	1362	carboxypeptidase D
HS.294603	0.626353	10.5322	13.9555	5.37705e-08	6.0762e-06	8.99646	NA	NA
LRIG1	0.626089	9.34105	12.4964	1.57298e-07	1.36751e-05	7.87538	26018	leucine-rich repeats and immunoglobulin-like domains 1
JDP2	0.625539	8.28012	10.2492	1.043e-06	5.73367e-05	5.88138	122953	Jun dimerization protein 2
SARS	0.625294	10.545	13.255	8.88404e-08	8.70535e-06	8.47318	6301	seryl-tRNA synthetase
PRICKLE2	0.624532	10.3758	10.0639	1.23804e-06	6.52659e-05	5.69983	166336	prickle homolog 2
SLC26A2	0.623927	7.83827	13.8885	5.63595e-08	6.18671e-06	8.94754	1836	solute carrier family 26 (anion exchanger), member 2
FLVCR2	0.623716	9.95077	12.5412	1.51951e-07	1.3405e-05	7.91163	55640	feline leukemia virus subgroup C cellular receptor family, member 2
SLC3A2	0.623534	9.74281	12.6841	1.36184e-07	1.23019e-05	8.02643	6520	solute carrier family 3 (amino acid transporter heavy chain), member 2
CA4	0.622578	9.21793	12.4713	1.60383e-07	1.39084e-05	7.85501	762	carbonic anhydrase IV
IK	0.622561	10.4075	6.62877	5.23023e-05	0.00114248	1.72025	3550	IK cytokine, down-regulator of HLA II
ATP6V1B1	0.622024	10.059	8.46958	6.08179e-06	0.000214614	4.00976	525	ATPase, H+ transporting, lysosomal 56/58kDa, V1 subunit B1
PTPN13	0.621867	8.8984	13.2878	8.67258e-08	8.54644e-06	8.49833	5783	protein tyrosine phosphatase, non-receptor type 13 (APO-1/CD95 (Fas)-associated phosphatase)
NINL	0.61929	8.32138	11.2961	4.14957e-07	2.8503e-05	6.85531	22981	ninein-like
ERRFI1	0.618764	10.3748	12.55	1.50929e-07	1.33557e-05	7.9187	54206	ERBB receptor feedback inhibitor 1
HS.278265	0.614232	8.24963	8.99305	3.51835e-06	0.000142909	4.59157	NA	NA
C8ORF38	0.614043	9.17869	8.76106	4.46995e-06	0.000169643	4.33716	NA	NA
SIPA1L2	0.613431	9.66327	12.8314	1.21768e-07	1.12939e-05	8.14358	57568	signal-induced proliferation-associated 1 like 2
HS3ST3A1	0.613069	10.7913	13.5838	6.99811e-08	7.33385e-06	8.72212	9955	heparan sulfate (glucosamine) 3-O-sulfotransferase 3A1
HMGCR	0.612117	10.9867	10.1308	1.16339e-06	6.19635e-05	5.7657	3156	3-hydroxy-3-methylglutaryl-CoA reductase
MYO10	0.608375	9.19749	9.654	1.82589e-06	8.67622e-05	5.28795	4651	myosin X
METTL7B	0.607528	7.96329	10.6586	7.20739e-07	4.34045e-05	6.27238	196410	methyltransferase like 7B
BNIP2	0.607255	9.70833	9.48649	2.14852e-06	9.80629e-05	5.11531	663	BCL2/adenovirus E1B 19kDa interacting protein 2
BCL2L1	0.606847	10.0085	11.6599	3.06431e-07	2.24725e-05	7.17474	598	BCL2-like 1
PCDHB4	0.604222	8.23117	10.5168	8.1804e-07	4.75313e-05	6.13847	56131	protocadherin beta 4
CRY2	0.604012	9.6063	14.011	5.1726e-08	5.9022e-06	9.03677	1408	cryptochrome circadian clock 2
KCTD15	0.603298	9.15643	13.0428	1.03921e-07	9.86566e-06	8.30936	79047	potassium channel tetramerization domain containing 15
LOC731954	0.603236	8.7121	12.7918	1.25471e-07	1.14874e-05	8.11222	NA	NA
CMTM8	0.602547	9.00976	12.977	1.09152e-07	1.02332e-05	8.25801	152189	CKLF-like MARVEL transmembrane domain containing 8
C5ORF4	0.6024	8.03489	12.7914	1.25511e-07	1.14874e-05	8.11189	NA	NA
RPRD1A	0.602299	10.0049	13.0789	1.01167e-07	9.6674e-06	8.33744	55197	regulation of nuclear pre-mRNA domain containing 1A
ALDH3B2	0.601924	8.66958	13.4362	7.78399e-08	7.87204e-06	8.61114	222	aldehyde dehydrogenase 3 family, member B2
MTHFD1L	0.600527	9.22865	10.5844	7.69971e-07	4.57342e-05	6.20252	25902	methylenetetrahydrofolate dehydrogenase (NADP+ dependent) 1-like
ABAT	0.599093	8.95453	9.32274	2.52469e-06	0.00011131	4.94406	18	4-aminobutyrate aminotransferase
LOC648526	0.598188	9.00324	9.58653	1.94902e-06	9.13614e-05	5.21872	NA	NA
CXCR7	0.597113	11.3954	10.7174	6.84153e-07	4.16302e-05	6.32745	NA	NA
PRSS22	0.595951	8.06374	13.3904	8.04749e-08	8.06796e-06	8.57641	64063	protease, serine, 22
LOC651919	0.595453	8.49002	11.6993	2.96678e-07	2.20841e-05	7.20879	NA	NA
C7ORF41	0.595097	9.16868	7.75409	1.34243e-05	0.000398003	3.16734	NA	NA
STAT3	0.594946	8.94341	11.6102	3.19244e-07	2.32646e-05	7.13161	6774	signal transducer and activator of transcription 3 (acute-phase response factor)
DBNDD2	0.594248	10.4174	9.92501	1.4101e-06	7.26329e-05	5.56194	55861	dysbindin (dystrobrevin binding protein 1) domain containing 2
LOC146909	0.592633	8.3788	13.428	7.83088e-08	7.87355e-06	8.60488	NA	NA
RFTN1	0.589235	8.34707	9.079	3.22375e-06	0.000133762	4.68448	23180	raftlin, lipid raft linker 1
UGT2B11	0.588681	7.90929	10.0619	1.24025e-06	6.52834e-05	5.69794	10720	UDP glucuronosyltransferase 2 family, polypeptide B11
ID2	0.587736	11.4305	12.0585	2.21886e-07	1.77345e-05	7.51428	3398	inhibitor of DNA binding 2, dominant negative helix-loop-helix protein
KIAA1199	0.587401	7.70765	12.5309	1.53167e-07	1.3434e-05	7.90328	NA	NA
SASH1	0.586823	9.97931	10.8742	5.96125e-07	3.78725e-05	6.47297	23328	SAM and SH3 domain containing 1
C9ORF169	0.584374	9.13743	8.84733	4.08684e-06	0.000159107	4.43241	NA	NA
RHOB	0.583292	11.9559	10.3999	9.09088e-07	5.16958e-05	6.02683	388	ras homolog family member B
GRM4	0.582475	8.17577	12.1866	2.00425e-07	1.65348e-05	7.62113	2914	glutamate receptor, metabotropic 4
TGFA	0.581694	8.69873	8.90099	3.86668e-06	0.000153288	4.49126	7039	transforming growth factor, alpha
PPP2R5A	0.581546	9.40408	10.2881	1.00653e-06	5.57817e-05	5.91906	5525	protein phosphatase 2, regulatory subunit B', alpha
LOC728014	0.580264	10.0475	10.8885	5.88741e-07	3.7472e-05	6.48614	NA	NA
EID1	0.578071	7.90141	11.5646	3.31491e-07	2.37578e-05	7.09197	23741	EP300 interacting inhibitor of differentiation 1
MAFB	0.575479	10.7807	10.4226	8.90564e-07	5.0809e-05	6.04861	9935	v-maf avian musculoaponeurotic fibrosarcoma oncogene homolog B
TSPAN6	0.574952	9.12317	10.2592	1.03348e-06	5.70851e-05	5.89109	7105	tetraspanin 6
FAM149A	0.574891	7.57004	8.89616	3.88595e-06	0.000153576	4.48598	25854	family with sequence similarity 149, member A
P15RS	0.574037	11.4927	9.4221	2.28862e-06	0.000103101	5.04827	NA	NA
LOXL1	0.573775	8.22279	11.0137	5.28153e-07	3.43082e-05	6.60082	4016	lysyl oxidase-like 1
SLC25A4	0.572387	9.609	12.7566	1.28867e-07	1.17635e-05	8.08426	291	solute carrier family 25 (mitochondrial carrier; adenine nucleotide translocator), member 4
HBA2	0.57178	7.95269	12.0351	2.26079e-07	1.79868e-05	7.49461	3040	hemoglobin, alpha 2
C13ORF15	0.571272	7.93394	10.9401	5.62877e-07	3.60907e-05	6.53359	NA	NA
EPM2AIP1	0.570491	9.8253	7.04141	3.12168e-05	0.000772912	2.26923	9852	EPM2A (laforin) interacting protein 1
ARRDC4	0.569655	8.49933	13.0406	1.04095e-07	9.86566e-06	8.30762	91947	arrestin domain containing 4
DAB2	0.564813	7.69322	12.0845	2.17334e-07	1.74512e-05	7.53606	1601	Dab, mitogen-responsive phosphoprotein, homolog 2 (Drosophila)
BNIPL	0.564774	8.51422	11.4808	3.55376e-07	2.52861e-05	7.01868	149428	BCL2/adenovirus E1B 19kD interacting protein like
SECISBP2L	0.564045	8.85499	11.7263	2.90205e-07	2.16953e-05	7.23201	9728	SECIS binding protein 2-like
TRIB3	0.563884	10.0737	12.3731	1.73115e-07	1.47181e-05	7.77489	57761	tribbles pseudokinase 3
HS.348844	0.561512	9.46265	9.25291	2.70639e-06	0.000116911	4.87027	NA	NA
LOC100130511	0.56077	10.3443	11.1215	4.81395e-07	3.19286e-05	6.69865	NA	NA
ANXA2P1	0.55979	11.9604	7.57593	1.64881e-05	0.000467271	2.94855	303	annexin A2 pseudogene 1
LRRC69	0.559633	7.5697	10.1977	1.09356e-06	5.93639e-05	5.83125	100130742	leucine rich repeat containing 69
HAX1	0.558489	9.03736	9.87787	1.4743e-06	7.46579e-05	5.51474	10456	HCLS1 associated protein X-1
RAB39B	0.557253	7.59922	11.5707	3.29816e-07	2.37358e-05	7.09731	116442	RAB39B, member RAS oncogene family
KRT80	0.556134	12.6429	11.4407	3.67473e-07	2.57605e-05	6.98341	144501	keratin 80, type II
CHMP4B	0.556031	10.1307	12.5563	1.50193e-07	1.33245e-05	7.92383	128866	charged multivesicular body protein 4B
DDRGK1	0.556001	9.29647	10.7922	6.40545e-07	3.97482e-05	6.39705	65992	DDRGK domain containing 1
CLCN7	0.555906	11.4059	10.1451	1.14805e-06	6.14497e-05	5.77976	1186	chloride channel, voltage-sensitive 7
LAPTM4A	0.555594	10.2645	8.45518	6.17629e-06	0.000216626	3.99336	9741	lysosomal protein transmembrane 4 alpha
PIM3	0.554979	8.2382	10.6721	7.12159e-07	4.30372e-05	6.28504	415116	Pim-3 proto-oncogene, serine/threonine kinase
BAT5	0.553837	9.56095	8.59284	5.33392e-06	0.000194352	4.14929	NA	NA
RNF144B	0.551402	8.07471	11.4185	3.74359e-07	2.60758e-05	6.96384	255488	ring finger protein 144B
LOC728661	0.551379	11.945	8.98059	3.56342e-06	0.000144065	4.57805	NA	NA
TNFSF10	0.549833	8.23811	12.526	1.5375e-07	1.3434e-05	7.89929	8743	tumor necrosis factor (ligand) superfamily, member 10
GRINA	0.546038	9.8525	9.20406	2.84194e-06	0.000121256	4.81837	2907	glutamate receptor, ionotropic, N-methyl D-aspartate-associated protein 1 (glutamate binding)
ZNF219	0.545523	9.38378	8.96232	3.63067e-06	0.000146056	4.55818	51222	zinc finger protein 219
FRG1	0.543933	9.86144	9.49774	2.12502e-06	9.73746e-05	5.12699	2483	FSHD region gene 1
TNFRSF19	0.542238	7.56454	12.6033	1.44868e-07	1.29515e-05	7.96166	55504	tumor necrosis factor receptor superfamily, member 19
PLLP	0.541075	8.70391	12.4234	1.66456e-07	1.42956e-05	7.81603	51090	plasmolipin
LOC727962	0.539011	7.96456	9.98054	1.33835e-06	6.96021e-05	5.61728	NA	NA
PLD1	0.538951	8.46313	11.9913	2.3415e-07	1.84596e-05	7.45774	5337	phospholipase D1, phosphatidylcholine-specific
H3F3B	0.538612	10.9628	10.8438	6.12204e-07	3.86558e-05	6.44486	3021	H3 histone, family 3B (H3.3B)
PPL	0.536574	9.702	9.25355	2.70466e-06	0.000116911	4.87095	5493	periplakin
WBP4	0.536371	9.81827	9.89644	1.44865e-06	7.36813e-05	5.53335	11193	WW domain binding protein 4
DCTN4	0.536026	10.4337	8.90339	3.85714e-06	0.000153085	4.49388	51164	dynactin 4 (p62)
NEDD9	0.535315	8.88092	10.2268	1.06472e-06	5.82539e-05	5.85956	4739	neural precursor cell expressed, developmentally down-regulated 9
ZNF598	0.535105	9.88864	10.8	6.3616e-07	3.96456e-05	6.40431	90850	zinc finger protein 598
TP53INP1	0.53485	10.2794	9.45822	2.20885e-06	0.000100233	5.08592	94241	tumor protein p53 inducible nuclear protein 1
MUC20	0.534146	8.48414	11.5723	3.29402e-07	2.37358e-05	7.09863	200958	mucin 20, cell surface associated
CDSN	0.533227	8.76171	10.4519	8.67265e-07	4.98481e-05	6.07666	1041	corneodesmosin
ST6GALNAC2	0.531501	10.0532	7.72622	1.38598e-05	0.000407777	3.13336	10610	ST6 (alpha-N-acetyl-neuraminyl-2,3-beta-galactosyl-1,3)-N-acetylgalactosaminide alpha-2,6-sialyltransferase 2
LETMD1	0.531442	8.99058	12.09	2.16382e-07	1.74512e-05	7.54067	25875	LETM1 domain containing 1
RAB37	0.530883	7.6752	11.8806	2.55978e-07	1.97319e-05	7.36403	326624	RAB37, member RAS oncogene family
LOC641941	0.530064	8.30724	9.89744	1.44728e-06	7.36813e-05	5.53435	NA	NA
PLCB1	0.529861	9.37031	9.73443	1.69006e-06	8.289e-05	5.36994	23236	phospholipase C, beta 1 (phosphoinositide-specific)
IFP38	0.528641	10.4465	4.42718	0.00120726	0.0130257	-1.59899	NA	NA
LOC339862	0.528433	7.44695	11.9425	2.43515e-07	1.8855e-05	7.41652	339862	uncharacterized LOC339862
GLCCI1	0.527399	8.32069	9.8319	1.53999e-06	7.73342e-05	5.46853	113263	glucocorticoid induced 1
SGPP1	0.527321	7.59786	11.2263	4.40244e-07	2.99435e-05	6.79293	81537	sphingosine-1-phosphate phosphatase 1
LOC653888	0.52723	9.38093	4.43614	0.0011903	0.0128843	-1.58417	NA	NA
SPDEF	0.5265	10.1189	8.3993	6.55854e-06	0.000227276	3.92949	25803	SAM pointed domain containing ETS transcription factor
LOC286157	0.526392	11.9556	5.67537	0.00018746	0.00302588	0.364867	NA	NA
SKP1A	0.525933	10.0117	6.33552	7.64649e-05	0.0015323	1.31654	NA	NA
PLCD3	0.525933	8.79206	10.1978	1.09356e-06	5.93639e-05	5.83126	113026	phospholipase C, delta 3
MIF4GD	0.52585	9.55414	9.88505	1.46434e-06	7.42615e-05	5.52193	57409	MIF4G domain containing
MLST8	0.525362	8.98203	8.70067	4.76123e-06	0.000177398	4.27005	64223	MTOR associated protein, LST8 homolog
STX3	0.525009	9.74344	11.1326	4.76848e-07	3.16875e-05	6.70867	6809	syntaxin 3
RET	0.523896	9.14115	10.3701	9.33944e-07	5.28041e-05	5.99828	5979	ret proto-oncogene
UBE2E2	0.523487	9.48188	10.6479	7.27607e-07	4.36665e-05	6.26235	7325	ubiquitin-conjugating enzyme E2E 2
ATP6V0A1	0.522387	10.1382	8.68206	4.85512e-06	0.000180508	4.24929	535	ATPase, H+ transporting, lysosomal V0 subunit a1
LOC100133277	0.522347	9.8099	7.62387	1.55955e-05	0.000447457	3.00779	NA	NA
CCPG1	0.522246	9.17712	10.8367	6.16021e-07	3.86558e-05	6.43829	9236	cell cycle progression 1
PTPRE	0.522075	8.5202	11.1472	4.70927e-07	3.15033e-05	6.72185	5791	protein tyrosine phosphatase, receptor type, E
ADM2	0.521478	7.82082	9.86937	1.48622e-06	7.50421e-05	5.50621	79924	adrenomedullin 2
HS.579631	0.520772	11.4069	7.94852	1.07688e-05	0.000334121	3.40191	NA	NA
LHX4	0.519301	7.85696	8.81622	4.22071e-06	0.000163073	4.39815	89884	LIM homeobox 4
LOC646786	0.518527	9.99583	9.21977	2.79754e-06	0.000119952	4.83509	NA	NA
LFNG	0.517925	9.59546	11.7679	2.80502e-07	2.11523e-05	7.26779	3955	LFNG O-fucosylpeptide 3-beta-N-acetylglucosaminyltransferase
LOC645430	0.517761	9.02441	9.83153	1.54053e-06	7.73342e-05	5.46816	NA	NA
C1ORF85	0.517313	9.91241	9.72959	1.69792e-06	8.289e-05	5.36501	NA	NA
PDCD6IP	0.516686	8.53594	8.03301	9.79742e-06	0.000308957	3.5025	10015	programmed cell death 6 interacting protein
EPHA1	0.516614	9.07757	7.80685	1.26399e-05	0.000379942	3.23141	2041	EPH receptor A1
HS1BP3	0.51633	8.61409	6.5057	6.1257e-05	0.0012947	1.55223	64342	HCLS1 binding protein 3
YAP1	0.516315	10.4022	9.01489	3.44082e-06	0.000140749	4.61525	10413	Yes-associated protein 1
GSTK1	0.515542	11.092	9.75749	1.65317e-06	8.13406e-05	5.39334	373156	glutathione S-transferase kappa 1
C14ORF147	0.515195	9.33035	9.67438	1.79038e-06	8.63766e-05	5.30878	NA	NA
LOC100129067	0.513618	8.27674	8.50969	5.82665e-06	0.000208151	4.05533	NA	NA
COPS2	0.513267	8.78781	10.7156	6.85276e-07	4.16302e-05	6.32571	9318	COP9 signalosome subunit 2
ID4	0.512507	8.13237	9.63338	1.86261e-06	8.79724e-05	5.26683	3400	inhibitor of DNA binding 4, dominant negative helix-loop-helix protein
TMTC2	0.512385	8.1381	8.64761	5.03421e-06	0.000185311	4.21078	160335	transmembrane and tetratricopeptide repeat containing 2
TMEM205	0.510867	12.1766	8.91915	3.79508e-06	0.000151044	4.51112	374882	transmembrane protein 205
PIGP	0.510825	9.46466	11.5898	3.2466e-07	2.35602e-05	7.1139	51227	phosphatidylinositol glycan anchor biosynthesis, class P
LOC642489	0.509689	11.758	11.4452	3.66109e-07	2.57605e-05	6.98733	NA	NA
SERINC2	0.508595	8.49845	6.90228	3.70632e-05	0.000875783	2.08659	347735	serine incorporator 2
ADAM10	0.508263	8.58602	9.08181	3.21458e-06	0.000133542	4.6875	102	ADAM metallopeptidase domain 10
SUB1	0.507996	9.96001	11.1451	4.71747e-07	3.15033e-05	6.72002	10923	SUB1 homolog, transcriptional regulator
LOC285741	0.507539	11.3068	5.3596	0.000294065	0.00430584	-0.111785	NA	NA
C4ORF14	0.507515	10.7853	8.04941	9.62006e-06	0.000305205	3.52194	NA	NA
LOC650215	0.507497	11.1319	6.05809	0.000110664	0.0020098	0.923912	NA	NA
C10ORF47	0.506911	8.70842	11.5526	3.3482e-07	2.39468e-05	7.08145	NA	NA
ZNF16	0.506674	9.03019	9.3672	2.41594e-06	0.000107718	4.9908	7564	zinc finger protein 16
FLJ35024	0.506659	7.82209	11.3859	3.84718e-07	2.66369e-05	6.93508	NA	NA
CKAP4	0.505239	10.0585	9.12433	3.07926e-06	0.000129001	4.73319	10970	cytoskeleton-associated protein 4
HS.348514	0.503912	9.62186	7.11258	2.86182e-05	0.000722496	2.36172	NA	NA
ANXA2	0.502956	11.6955	6.1937	9.22521e-05	0.00175633	1.11714	302	annexin A2
TMEM189	0.502154	10.6422	9.96996	1.3517e-06	7.00865e-05	5.60676	387521	transmembrane protein 189
CLDN3	0.502052	11.4627	7.28133	2.33443e-05	0.000612996	2.57848	1365	claudin 3
TMEM150A	0.501896	9.49993	10.8307	6.19272e-07	3.87749e-05	6.43273	129303	transmembrane protein 150A
DCTD	0.501699	9.20527	9.92052	1.41609e-06	7.27722e-05	5.55745	1635	dCMP deaminase
EIF2S2	0.501397	7.96156	9.16967	2.94176e-06	0.000124444	4.78171	8894	eukaryotic translation initiation factor 2, subunit 2 beta, 38kDa
HS.543887	0.499673	8.00342	7.56305	1.67371e-05	0.000472014	2.9326	NA	NA
FAM113A	0.499132	8.68592	9.7842	1.61154e-06	7.99732e-05	5.42038	NA	NA
XPOT	0.49908	8.87658	6.67434	4.93533e-05	0.00109258	1.78197	11260	exportin, tRNA
GNB1	0.498995	12.7135	9.43258	2.26515e-06	0.000102176	5.05921	2782	guanine nucleotide binding protein (G protein), beta polypeptide 1
LY6E	0.498342	11.9533	6.10726	0.000103568	0.00190806	0.994273	4061	lymphocyte antigen 6 complex, locus E
FEM1A	0.498296	9.92734	8.28806	7.39808e-06	0.0002511	3.80136	55527	fem-1 homolog a (C. elegans)
STOX2	0.497963	8.20476	10.6202	7.45795e-07	4.44504e-05	6.23625	56977	storkhead box 2
HS.145049	0.497834	9.47986	8.96295	3.62834e-06	0.000146056	4.55886	NA	NA
LOC100131940	0.497722	9.98713	8.17754	8.34885e-06	0.000275665	3.67274	NA	NA
HS.390250	0.497457	8.09868	10.8568	6.05248e-07	3.83818e-05	6.45693	NA	NA
SCARNA22	0.497366	8.01121	10.6124	7.50995e-07	4.46836e-05	6.2289	677770	small Cajal body-specific RNA 22
HS.25318	0.495798	10.8901	9.57355	1.97374e-06	9.16532e-05	5.20535	NA	NA
FBXO38	0.495023	8.9475	11.4156	3.75273e-07	2.60871e-05	6.96127	81545	F-box protein 38
ALCAM	0.495007	10.6346	6.61174	5.34521e-05	0.00116247	1.69713	214	activated leukocyte cell adhesion molecule
MED28	0.493074	10.1005	9.67145	1.79545e-06	8.64473e-05	5.30578	80306	mediator complex subunit 28
DGKQ	0.493045	9.20036	5.76881	0.000164518	0.00272141	0.50324	1609	diacylglycerol kinase, theta 110kDa
EFR3A	0.492956	10.8632	10.0814	1.21792e-06	6.44013e-05	5.71718	23167	EFR3 homolog A
OVOL2	0.492372	9.46141	10.3463	9.54385e-07	5.36495e-05	5.97537	58495	ovo-like zinc finger 2
RMND5B	0.491992	9.50418	8.36277	6.82226e-06	0.00023454	3.88756	64777	required for meiotic nuclear division 5 homolog B
UPLP	0.491468	11.6573	6.60088	5.42003e-05	0.0011736	1.68235	NA	NA
STC2	0.491111	12.4907	9.25554	2.6993e-06	0.000116911	4.87305	8614	stanniocalcin 2
PROS1	0.488848	8.53499	9.47176	2.17972e-06	9.9226e-05	5.10001	5627	protein S (alpha)
TTC19	0.488549	9.84303	9.72768	1.70103e-06	8.289e-05	5.36307	54902	tetratricopeptide repeat domain 19
CD63	0.488391	11.3528	10.8362	6.16256e-07	3.86558e-05	6.43789	967	CD63 molecule
LOC100132673	0.485585	12.5488	10.5059	8.261e-07	4.79193e-05	6.1281	NA	NA
TMEM8	0.485196	9.09808	8.75696	4.48908e-06	0.000170092	4.33262	NA	NA
ZNRF3	0.484604	8.80035	9.94459	1.38434e-06	7.16481e-05	5.58148	84133	zinc and ring finger 3
COMMD10	0.484061	10.6449	11.1004	4.90153e-07	3.24276e-05	6.67963	51397	COMM domain containing 10
CDC25B	0.481605	10.7517	8.60143	5.28568e-06	0.000192797	4.15895	994	cell division cycle 25B
LOC100130746	0.481284	8.73745	9.62141	1.88428e-06	8.86866e-05	5.25455	100130746	AKT interacting protein pseudogene
NBPF8	0.481077	9.47445	5.42863	0.000266178	0.00398911	-0.00638692	728841	neuroblastoma breakpoint family, member 8
ANKRA2	0.480293	9.38675	9.7775	1.62187e-06	8.03708e-05	5.4136	57763	ankyrin repeat, family A (RFXANK-like), 2
SALL4	0.480131	8.03911	8.90505	3.85056e-06	0.000152999	4.4957	57167	spalt-like transcription factor 4
C4ORF18	0.479946	9.20752	9.66463	1.80728e-06	8.64473e-05	5.29882	NA	NA
SMPDL3A	0.47936	8.99217	9.66216	1.81158e-06	8.64473e-05	5.29629	10924	sphingomyelin phosphodiesterase, acid-like 3A
YPEL2	0.479348	9.1459	9.19234	2.87552e-06	0.000122388	4.80589	388403	yippee-like 2
MPP5	0.47919	8.8871	8.21238	8.03554e-06	0.000268016	3.71343	64398	membrane protein, palmitoylated 5 (MAGUK p55 subfamily member 5)
LOC100128337	0.477917	9.58766	6.99185	3.31764e-05	0.000806194	2.20446	NA	NA
C20ORF94	0.474271	9.11702	6.35126	7.49004e-05	0.00150863	1.3385	NA	NA
LOC646849	0.473845	11.5605	7.13078	2.79918e-05	0.00070978	2.38527	NA	NA
CGNL1	0.473259	8.63706	9.21674	2.80605e-06	0.000120168	4.83187	84952	cingulin-like 1
NAT9	0.472609	8.96804	8.41122	6.47487e-06	0.000225502	3.94315	26151	N-acetyltransferase 9 (GCN5-related, putative)
NFYC	0.472029	9.42841	8.91866	3.79701e-06	0.000151044	4.51058	4802	nuclear transcription factor Y, gamma
RUNDC3B	0.471991	8.73276	8.62273	5.16804e-06	0.000189502	4.18288	154661	RUN domain containing 3B
SLC4A2	0.471538	9.55399	6.26314	8.41238e-05	0.00164122	1.21512	6522	solute carrier family 4 (anion exchanger), member 2
SERF2	0.470298	10.8629	9.36246	2.42727e-06	0.000107945	4.98583	10169	small EDRK-rich factor 2
TNFAIP8L3	0.4702	7.59808	8.07523	9.34795e-06	0.000300055	3.55247	388121	tumor necrosis factor, alpha-induced protein 8-like 3
LOC341315	0.468864	11.7211	6.03533	0.000114124	0.00206614	0.891236	NA	NA
SNORA12	0.468727	8.77321	9.27155	2.65653e-06	0.000115912	4.89001	677800	small nucleolar RNA, H/ACA box 12
DSP	0.468533	9.52011	9.60578	1.913e-06	8.99161e-05	5.23851	1832	desmoplakin
RAB4A	0.467267	8.53818	9.36049	2.43202e-06	0.000108018	4.98376	5867	RAB4A, member RAS oncogene family
SNAP23	0.467009	8.45903	9.73113	1.69541e-06	8.289e-05	5.36658	8773	synaptosomal-associated protein, 23kDa
SGK3	0.466606	8.43776	10.5817	7.71824e-07	4.57659e-05	6.19998	23678	serum/glucocorticoid regulated kinase family, member 3
BLVRA	0.466332	11.14	8.96005	3.63913e-06	0.000146104	4.55571	644	biliverdin reductase A
DYNC1LI2	0.465815	11.137	7.52964	1.74026e-05	0.000486824	2.8911	1783	dynein, cytoplasmic 1, light intermediate chain 2
EVPL	0.465799	9.87088	8.76559	4.44889e-06	0.000169214	4.34218	2125	envoplakin
LOC641848	0.465406	10.8499	8.04889	9.62565e-06	0.000305205	3.52132	NA	NA
LOC648343	0.465384	9.38194	7.17906	2.64008e-05	0.00067636	2.44754	NA	NA
LRPPRC	0.46506	9.86674	5.02012	0.000484753	0.00629073	-0.639706	10128	leucine-rich pentatricopeptide repeat containing
GPKOW	0.464464	9.13176	2.83175	0.017408	0.104999	-4.34388	27238	G patch domain and KOW motifs
B3GALNT1	0.463508	11.1308	10.167	1.12508e-06	6.05156e-05	5.80116	8706	beta-1,3-N-acetylgalactosaminyltransferase 1 (globoside blood group)
PPAPDC2	0.462435	10.1209	8.17499	8.37227e-06	0.000275873	3.66976	403313	phosphatidic acid phosphatase type 2 domain containing 2
LOC493869	0.462036	9.13973	6.61253	5.33983e-05	0.00116203	1.6982	NA	NA
LOC283683	0.461963	7.78538	10.4799	8.45697e-07	4.88112e-05	6.1033	283683	uncharacterized LOC283683
HSPA9	0.461946	12.2845	9.90975	1.43055e-06	7.32985e-05	5.54667	3313	heat shock 70kDa protein 9 (mortalin)
MKNK2	0.461126	9.19079	10.2905	1.00433e-06	5.57817e-05	5.92138	2872	MAP kinase interacting serine/threonine kinase 2
CPEB2	0.46047	8.24886	10.6673	7.15187e-07	4.3145e-05	6.28056	132864	cytoplasmic polyadenylation element binding protein 2
LOC729686	0.459853	9.84873	6.1948	9.21165e-05	0.001755	1.1187	NA	NA
PHACTR2	0.459665	9.54971	6.38372	7.17826e-05	0.0014587	1.38369	9749	phosphatase and actin regulator 2
TMEM144	0.459475	8.59811	7.87564	1.16907e-05	0.000357293	3.31449	55314	transmembrane protein 144
TPMT	0.45943	9.10177	10.1497	1.14314e-06	6.12878e-05	5.7843	7172	thiopurine S-methyltransferase
HIGD2A	0.459258	12.2957	10.4674	8.55257e-07	4.9281e-05	6.09141	192286	HIG1 hypoxia inducible domain family, member 2A
NEU1	0.459096	10.3565	9.13001	3.06166e-06	0.000128597	4.73928	4758	sialidase 1 (lysosomal sialidase)
KLF5	0.458911	9.00556	5.81836	0.000153591	0.00259007	0.576109	688	Kruppel-like factor 5 (intestinal)
BMP8B	0.458018	8.16562	8.26458	7.58977e-06	0.000256853	3.77415	656	bone morphogenetic protein 8b
NBPF20	0.457979	10.8358	7.04249	3.11756e-05	0.000772912	2.27064	100288142	neuroblastoma breakpoint family, member 20
MAMLD1	0.457401	8.28967	6.13628	9.96115e-05	0.00184875	1.03563	10046	mastermind-like domain containing 1
LOC100132139	0.457135	8.00118	7.51567	1.76894e-05	0.000492223	2.8737	NA	NA
CCDC47	0.456705	9.66487	6.29365	8.07994e-05	0.00159611	1.25795	57003	coiled-coil domain containing 47
HLA-E	0.456209	10.6289	9.10123	3.15199e-06	0.000131572	4.70839	3133	major histocompatibility complex, class I, E
PLEKHH3	0.454714	9.87484	8.47094	6.07289e-06	0.000214518	4.01131	79990	pleckstrin homology domain containing, family H (with MyTH4 domain) member 3
WWC3	0.45242	9.39624	8.80171	4.28479e-06	0.000164496	4.38213	55841	WWC family member 3
LOC100127922	0.452113	8.37126	6.65869	5.0345e-05	0.00111092	1.76081	NA	NA
TMEM87A	0.452002	10.7848	9.31863	2.535e-06	0.00011145	4.93973	25963	transmembrane protein 87A
KIAA1618	0.45161	8.72571	10.0352	1.27156e-06	6.67288e-05	5.67153	NA	NA
TCF12	0.449613	8.39641	9.03302	3.37785e-06	0.000138664	4.63487	6938	transcription factor 12
SMYD3	0.449388	9.73492	9.37987	2.38588e-06	0.000106514	5.00409	64754	SET and MYND domain containing 3
LOC339970	0.449037	8.80721	8.19424	8.19705e-06	0.000271983	3.69226	NA	NA
C18ORF32	0.448771	9.08303	4.23402	0.00164249	0.0166127	-1.92099	NA	NA
PLEKHF2	0.448478	8.96916	6.38792	7.13893e-05	0.00145411	1.38953	79666	pleckstrin homology domain containing, family F (with FYVE domain) member 2
CCDC88C	0.448013	8.47165	4.96048	0.000530148	0.00676344	-0.734091	440193	coiled-coil domain containing 88C
PYCARD	0.447932	9.56805	6.18555	9.32596e-05	0.00176582	1.10561	29108	PYD and CARD domain containing
LMBRD1	0.447922	10.8783	10.1668	1.12525e-06	6.05156e-05	5.80101	55788	LMBR1 domain containing 1
MT1A	0.447528	10.5103	9.17672	2.921e-06	0.000124019	4.78923	4489	metallothionein 1A
SULF2	0.446477	12.9525	9.7151	1.72167e-06	8.37604e-05	5.35029	55959	sulfatase 2
CAPZA1	0.446422	8.7757	4.29505	0.00148944	0.0153448	-1.81879	829	capping protein (actin filament) muscle Z-line, alpha 1
LOC100130506	0.446041	8.29951	9.4957	2.12927e-06	9.74407e-05	5.12487	NA	NA
PSMA2	0.445775	8.99602	8.85957	4.03544e-06	0.000157791	4.44586	5683	proteasome subunit alpha 2
CDK6	0.445364	8.79585	7.56692	1.6662e-05	0.000471043	2.93739	1021	cyclin-dependent kinase 6
HERPUD1	0.445324	9.41285	7.28398	2.32705e-05	0.000611985	2.58185	9709	homocysteine-inducible, endoplasmic reticulum stress-inducible, ubiquitin-like domain member 1
NUPR1	0.444799	7.50516	7.58646	1.62873e-05	0.000463855	2.96159	26471	nuclear protein, transcriptional regulator, 1
CNOT1	0.443369	10.1399	9.90565	1.43609e-06	7.33719e-05	5.54258	23019	CCR4-NOT transcription complex, subunit 1
TIAM1	0.441917	7.73313	9.65931	1.81658e-06	8.64473e-05	5.29337	7074	T-cell lymphoma invasion and metastasis 1
CASP4	0.441368	7.56608	10.1098	1.18629e-06	6.29203e-05	5.74506	837	caspase 4, apoptosis-related cysteine peptidase
USP6	0.441109	9.25399	5.92524	0.000132578	0.00232149	0.732165	9098	ubiquitin specific peptidase 6
PLEK2	0.440756	8.06462	8.75568	4.49507e-06	0.000170092	4.33121	26499	pleckstrin 2
LOC647673	0.440659	11.1188	5.74055	0.000171122	0.00280155	0.461515	NA	NA
SNORD13	0.440413	7.82485	6.55426	5.75401e-05	0.00122677	1.61877	692084	small nucleolar RNA, C/D box 13
TMEM9B	0.439586	9.94089	9.06614	3.26607e-06	0.000135034	4.67062	56674	TMEM9 domain family, member B
FKBP1A	0.439246	10.269	9.18357	2.90095e-06	0.000123319	4.79654	2280	FK506 binding protein 1A, 12kDa
ZNF252	0.438974	10.1928	8.86507	4.01258e-06	0.000157097	4.4519	NA	NA
PYGB	0.438866	10.0062	7.695	1.43659e-05	0.000419126	3.09519	5834	phosphorylase, glycogen; brain
AGA	0.438319	9.11668	8.54729	5.59798e-06	0.000201853	4.09791	175	aspartylglucosaminidase
C3ORF32	0.438131	7.50691	9.66227	1.81139e-06	8.64473e-05	5.29641	NA	NA
GRAMD4	0.43813	8.67857	8.61577	5.20618e-06	0.000190699	4.17507	23151	GRAM domain containing 4
ZNF91	0.437912	9.83554	7.08265	2.96815e-05	0.000742201	2.3229	7644	zinc finger protein 91
PGD	0.437665	11.2603	8.11111	8.98351e-06	0.000291234	3.59478	5226	phosphogluconate dehydrogenase
LASP1	0.436376	12.3548	6.58027	5.56505e-05	0.0011953	1.65428	3927	LIM and SH3 protein 1
RENBP	0.435783	7.49803	9.17151	2.93634e-06	0.000124366	4.78367	5973	renin binding protein
TMC6	0.435777	8.93593	5.71621	0.000177038	0.00288721	0.425488	11322	transmembrane channel-like 6
LOC646527	0.435247	10.6066	6.05079	0.000111761	0.00202777	0.913442	NA	NA
DUSP1	0.434935	9.80573	8.30655	7.25079e-06	0.000246826	3.82275	1843	dual specificity phosphatase 1
TCHH	0.434608	8.12008	6.36248	7.38061e-05	0.00149021	1.35414	7062	trichohyalin
CLIC6	0.434531	8.77782	9.904	1.43833e-06	7.33719e-05	5.54092	54102	chloride intracellular channel 6
HS.92308	0.434367	10.1498	5.98604	0.000122021	0.00217172	0.820214	NA	NA
TECPR1	0.433273	8.43194	7.52538	1.74895e-05	0.000488466	2.8858	25851	tectonin beta-propeller repeat containing 1
RAB25	0.432571	11.8748	8.10481	9.04637e-06	0.000292724	3.58736	57111	RAB25, member RAS oncogene family
C5ORF53	0.432419	8.0341	7.78612	1.2942e-05	0.000387345	3.20628	NA	NA
AHCY	0.432235	11.5935	8.80123	4.28692e-06	0.000164496	4.3816	191	adenosylhomocysteinase
UBE2H	0.431836	9.87995	7.50896	1.78289e-05	0.000494758	2.86534	7328	ubiquitin-conjugating enzyme E2H
PDIA3P	0.431245	9.39714	6.10957	0.000103248	0.00190604	0.99756	NA	NA
CAMLG	0.430467	11.8998	9.40955	2.31706e-06	0.000104111	5.03516	819	calcium modulating ligand
PGAP3	0.430323	8.66365	6.90659	3.68654e-05	0.000874087	2.09228	93210	post-GPI attachment to proteins 3
TCEB2	0.429172	11.7639	9.26393	2.67679e-06	0.00011641	4.88194	6923	transcription elongation factor B (SIII), polypeptide 2 (18kDa, elongin B)
PMAIP1	0.428754	9.61435	9.93464	1.39737e-06	7.21311e-05	5.57155	5366	phorbol-12-myristate-13-acetate-induced protein 1
PTPRK	0.427137	10.7824	9.2637	2.6774e-06	0.00011641	4.8817	5796	protein tyrosine phosphatase, receptor type, K
CENPB	0.427135	12.074	8.1538	8.56995e-06	0.000279656	3.64493	1059	centromere protein B, 80kDa
FAM46B	0.426601	8.60315	8.11919	8.9036e-06	0.000289183	3.60429	115572	family with sequence similarity 46, member B
RTCD1	0.425711	9.31704	8.15651	8.54438e-06	0.000279123	3.64811	NA	NA
SH3BGRL2	0.424892	9.68691	8.21292	8.03078e-06	0.000268016	3.71406	83699	SH3 domain binding glutamate-rich protein like 2
CFD	0.424747	9.00782	7.99556	1.02157e-05	0.000319332	3.45801	1675	complement factor D (adipsin)
GSTZ1	0.424674	8.88621	8.75226	4.51115e-06	0.000170275	4.32741	2954	glutathione S-transferase zeta 1
GNA15	0.424561	7.54996	8.97635	3.57892e-06	0.000144523	4.57344	2769	guanine nucleotide binding protein (G protein), alpha 15 (Gq class)
PABPC1L	0.424419	9.26602	8.75433	4.5014e-06	0.000170092	4.32971	80336	poly(A) binding protein, cytoplasmic 1-like
NFE2L1	0.422788	9.66723	6.37305	7.27919e-05	0.00147489	1.36885	4779	nuclear factor, erythroid 2-like 1
LOC392871	0.422667	7.73948	7.77484	1.31097e-05	0.00039135	3.19258	NA	NA
OGDHL	0.422453	7.74672	8.85863	4.0394e-06	0.000157791	4.44482	55753	oxoglutarate dehydrogenase-like
PRRC1	0.421775	10.5229	5.77931	0.000162134	0.00269225	0.518711	133619	proline-rich coiled-coil 1
PLRG1	0.421667	10.1026	6.82549	4.07879e-05	0.000947657	1.98472	5356	pleiotropic regulator 1
MGAT4A	0.420927	9.34311	8.22655	7.91186e-06	0.00026491	3.72993	11320	mannosyl (alpha-1,3-)-glycoprotein beta-1,4-N-acetylglucosaminyltransferase, isozyme A
CDKN2AIP	0.420727	8.17121	8.85367	4.06013e-06	0.000158245	4.43937	55602	CDKN2A interacting protein
TMEM117	0.420688	8.67055	5.79406	0.00015885	0.00264913	0.540409	84216	transmembrane protein 117
DOPEY2	0.420503	9.49737	9.03724	3.36337e-06	0.000138233	4.63943	9980	dopey family member 2
LOC88523	0.420085	8.43309	8.77608	4.40055e-06	0.000167743	4.3538	NA	NA
NIPAL2	0.42006	7.8949	7.32659	2.21158e-05	0.00058606	2.63602	79815	NIPA-like domain containing 2
ERP29	0.41997	11.543	8.70227	4.75326e-06	0.000177292	4.27183	10961	endoplasmic reticulum protein 29
LOC644131	0.419962	9.06958	5.86965	0.000143093	0.00244875	0.651198	NA	NA
LOC644937	0.419866	10.5178	5.37266	0.000288559	0.00425514	-0.091793	NA	NA
DNAJC12	0.41909	9.06905	9.62285	1.88166e-06	8.86835e-05	5.25603	56521	DnaJ (Hsp40) homolog, subfamily C, member 12
UPK2	0.418847	9.10321	7.09094	2.93828e-05	0.000738038	2.33366	7379	uroplakin 2
CMTM4	0.417592	9.1087	9.09774	3.16315e-06	0.000131879	4.70464	146223	CKLF-like MARVEL transmembrane domain containing 4
ODC1	0.416034	10.4411	8.89617	3.88592e-06	0.000153576	4.48598	4953	ornithine decarboxylase 1
WDR41	0.415864	9.6282	8.81601	4.22162e-06	0.000163073	4.39792	55255	WD repeat domain 41
APCDD1	0.415336	7.75226	6.41102	6.92683e-05	0.00142226	1.42158	147495	adenomatosis polyposis coli down-regulated 1
SCCPDH	0.414937	8.91485	7.97895	1.04074e-05	0.000324359	3.43823	51097	saccharopine dehydrogenase (putative)
ING2	0.414795	8.57079	9.49177	2.13746e-06	9.76867e-05	5.12079	3622	inhibitor of growth family, member 2
LOC654191	0.41443	8.39185	8.74529	4.54408e-06	0.000171146	4.31968	NA	NA
ATP1B1	0.414237	11.4167	7.56419	1.67149e-05	0.000472004	2.93401	481	ATPase, Na+/K+ transporting, beta 1 polypeptide
KIAA1522	0.414056	10.2043	6.20635	9.07103e-05	0.00173173	1.13504	57648	KIAA1522
REEP5	0.414	11.8098	8.61427	5.21443e-06	0.0001908	4.17338	7905	receptor accessory protein 5
HDGFRP3	0.413385	10.9903	9.30287	2.57499e-06	0.000112922	4.92311	50810	hepatoma-derived growth factor, related protein 3
PTS	0.412459	10.8482	9.06472	3.27079e-06	0.000135068	4.66909	5805	6-pyruvoyltetrahydropterin synthase
LOC401252	0.412415	7.83599	8.56843	5.47373e-06	0.000197906	4.12178	NA	NA
UFSP2	0.412213	8.91761	9.43893	2.25106e-06	0.000101673	5.06583	55325	UFM1-specific peptidase 2
NPAL3	0.411968	8.52598	6.94619	3.50998e-05	0.000839104	2.1445	NA	NA
WSB2	0.411942	10.896	3.55814	0.00500668	0.0400534	-3.07719	55884	WD repeat and SOCS box containing 2
SIL1	0.411501	9.4427	8.36137	6.83258e-06	0.000234662	3.88595	64374	SIL1 nucleotide exchange factor
PISD	0.410919	8.28028	7.8135	1.25446e-05	0.000378292	3.23947	23761	phosphatidylserine decarboxylase
ATP6V1D	0.40942	11.4812	7.826	1.23675e-05	0.000375218	3.2546	51382	ATPase, H+ transporting, lysosomal 34kDa, V1 subunit D
FGFBP1	0.409361	7.75956	6.63751	5.17221e-05	0.00113266	1.73212	9982	fibroblast growth factor binding protein 1
NCAM2	0.409219	9.80092	9.45745	2.21051e-06	0.000100233	5.08513	4685	neural cell adhesion molecule 2
HHAT	0.408727	7.69069	8.08156	9.28252e-06	0.000299137	3.55995	55733	hedgehog acyltransferase
VPS28	0.408685	10.3925	8.66042	4.96679e-06	0.000183676	4.22512	51160	vacuolar protein sorting 28 homolog (S. cerevisiae)
LOC729208	0.408374	11.3435	5.54936	0.00022398	0.00347763	0.176322	NA	NA
ZNF750	0.407496	8.23183	6.79472	4.23921e-05	0.000979027	1.94368	79755	zinc finger protein 750
TMPRSS3	0.407399	7.54574	9.047	3.33018e-06	0.000137194	4.64997	64699	transmembrane protease, serine 3
ANXA8	0.407267	7.67147	8.45997	6.14469e-06	0.000215954	3.99881	653145	annexin A8
ZNF277	0.406959	10.1399	9.40202	2.33432e-06	0.000104752	5.02728	11179	zinc finger protein 277
DCDC2	0.406488	9.2963	6.75671	4.4468e-05	0.00101681	1.89283	51473	doublecortin domain containing 2
COX6C	0.406358	14.0423	5.5567	0.000221656	0.00345565	0.187364	1345	cytochrome c oxidase subunit VIc
BAZ2B	0.406321	9.94135	9.00849	3.46333e-06	0.000141345	4.60832	29994	bromodomain adjacent to zinc finger domain, 2B
AKR1C3	0.406066	12.0037	8.7196	4.66775e-06	0.000174844	4.29113	8644	aldo-keto reductase family 1, member C3
MUL1	0.405802	9.70103	8.82007	4.2039e-06	0.00016288	4.40239	79594	mitochondrial E3 ubiquitin protein ligase 1
DIP2B	0.405499	10.0627	7.37158	2.09635e-05	0.000561853	2.69297	57609	disco-interacting protein 2 homolog B
C5ORF15	0.405465	10.6109	6.65432	5.06261e-05	0.0011157	1.75489	NA	NA
LOC652669	0.405032	7.97722	7.81342	1.25457e-05	0.000378292	3.23938	NA	NA
AFF4	0.404907	9.32319	7.19711	2.58316e-05	0.000664722	2.47074	27125	AF4/FMR2 family, member 4
VDAC1	0.404693	12.4924	7.93692	1.09101e-05	0.000337901	3.38804	7416	voltage-dependent anion channel 1
EIF2S3	0.40464	11.6369	7.26984	2.36677e-05	0.000617748	2.56384	1968	eukaryotic translation initiation factor 2, subunit 3 gamma, 52kDa
DDX47	0.403589	11.2086	9.07451	3.23844e-06	0.000134211	4.67965	51202	DEAD (Asp-Glu-Ala-Asp) box polypeptide 47
DGAT1	0.403136	8.31053	9.33221	2.50108e-06	0.000110519	4.95403	8694	diacylglycerol O-acyltransferase 1
MLF1IP	0.40307	9.08434	9.25396	2.70355e-06	0.000116911	4.87138	NA	NA
MID1IP1	0.402598	9.03828	7.24212	2.44684e-05	0.000636251	2.52843	58526	MID1 interacting protein 1
SLC38A1	0.402446	11.2574	7.75026	1.34832e-05	0.000399406	3.16268	81539	solute carrier family 38, member 1
C2ORF76	0.402204	9.16876	7.99532	1.02185e-05	0.000319332	3.45773	NA	NA
MYPN	0.401896	7.55392	9.05585	3.30035e-06	0.000136127	4.65953	84665	myopalladin
KLF4	0.401574	11.2098	8.15853	8.52537e-06	0.000279123	3.65048	9314	Kruppel-like factor 4 (gut)
LOC100127983	0.400653	8.02773	7.77762	1.30681e-05	0.000390444	3.19596	NA	NA
ATP5D	0.400514	10.3635	9.13823	3.03637e-06	0.000127822	4.74809	513	ATP synthase, H+ transporting, mitochondrial F1 complex, delta subunit
LOC730288	0.400003	10.2389	8.35182	6.90353e-06	0.00023663	3.87496	NA	NA
MAP3K8	0.399814	7.92501	8.92578	3.76934e-06	0.000150289	4.51835	1326	mitogen-activated protein kinase kinase kinase 8
ETS1	0.399446	8.3682	4.868	0.000609698	0.0075858	-0.881393	2113	v-ets avian erythroblastosis virus E26 oncogene homolog 1
TBC1D7	0.399258	10.4027	6.00967	0.000118164	0.00212156	0.854312	51256	TBC1 domain family, member 7
SQSTM1	0.399187	12.5146	7.717	1.40073e-05	0.000411767	3.12209	8878	sequestosome 1
CEBPG	0.399107	10.4106	7.38957	2.0521e-05	0.000553955	2.71567	1054	CCAAT/enhancer binding protein (C/EBP), gamma
MT1F	0.39855	9.2721	7.63252	1.544e-05	0.000444346	3.01845	4494	metallothionein 1F
TRAK1	0.398157	8.52741	7.22557	2.49604e-05	0.000645176	2.50725	22906	trafficking protein, kinesin binding 1
CLIC4	0.397823	10.2657	6.45513	6.54037e-05	0.00136158	1.4826	25932	chloride intracellular channel 4
CRLS1	0.396828	10.2102	8.83461	4.14103e-06	0.000160856	4.41841	54675	cardiolipin synthase 1
PAPD5	0.396264	9.07714	8.85704	4.04602e-06	0.000157872	4.44307	64282	PAP associated domain containing 5
FAM174B	0.395277	9.80978	6.87712	3.82417e-05	0.000898123	2.05329	400451	family with sequence similarity 174, member B
COL4A3BP	0.395258	8.78383	8.21271	8.03268e-06	0.000268016	3.71381	10087	collagen, type IV, alpha 3 (Goodpasture antigen) binding protein
LOC399804	0.395089	11.4092	6.84778	3.96668e-05	0.00092845	2.01436	NA	NA
ACVR2A	0.394196	8.16716	8.36434	6.81063e-06	0.000234372	3.88937	92	activin A receptor, type IIA
CAPN2	0.394163	7.73014	5.61422	0.000204316	0.00324362	0.273644	824	calpain 2, (m/II) large subunit
LOC643310	0.393954	11.011	4.80218	0.000674	0.00821782	-0.986949	NA	NA
RPL22	0.393916	12.319	6.92287	3.61283e-05	0.000859546	2.11377	6146	ribosomal protein L22
ZSCAN5A	0.393408	8.06181	8.22738	7.9046e-06	0.00026491	3.73091	79149	zinc finger and SCAN domain containing 5A
SPCS3	0.393375	9.2008	7.3711	2.09755e-05	0.000561853	2.69235	60559	signal peptidase complex subunit 3
HNRNPA0	0.392925	10.9401	5.12142	0.000416868	0.00563975	-0.480515	10949	heterogeneous nuclear ribonucleoprotein A0
ABHD2	0.392652	8.1932	8.66723	4.93134e-06	0.000182755	4.23273	11057	abhydrolase domain containing 2
DSCR3	0.3925	9.47611	5.79853	0.000157867	0.00263924	0.546991	10311	Down syndrome critical region 3
FDX1	0.392243	7.66057	8.74163	4.56149e-06	0.000171615	4.31561	2230	ferredoxin 1
C14ORF11	0.392086	8.34746	5.23911	0.000350485	0.00493009	-0.297324	NA	NA
SLC22A15	0.391979	7.75418	8.8193	4.20724e-06	0.00016288	4.40155	55356	solute carrier family 22, member 15
GSN	0.391263	9.56545	5.80762	0.000155892	0.00261615	0.560343	2934	gelsolin
ARHGEF18	0.391158	10.0519	6.17648	9.43948e-05	0.00177762	1.09276	23370	Rho/Rac guanine nucleotide exchange factor (GEF) 18
TADA3	0.391153	9.46613	8.02249	9.91301e-06	0.000311927	3.49002	10474	transcriptional adaptor 3
PDCD4	0.390952	10.013	8.65668	4.98637e-06	0.000184204	4.22093	27250	programmed cell death 4 (neoplastic transformation inhibitor)
S100A10	0.390899	14.2704	7.38802	2.05588e-05	0.000554544	2.71371	6281	S100 calcium binding protein A10
TUBE1	0.390282	7.88941	8.87758	3.96111e-06	0.000155648	4.46562	51175	tubulin, epsilon 1
HRASLS3	0.390193	10.8958	6.31497	7.85604e-05	0.00156886	1.28781	NA	NA
PLEKHA4	0.390118	7.65187	6.90321	3.70206e-05	0.000875373	2.08781	57664	pleckstrin homology domain containing, family A (phosphoinositide binding specific) member 4
WIBG	0.38983	9.96846	8.04924	9.6219e-06	0.000305205	3.52174	84305	within bgcn homolog (Drosophila)
GPR64	0.389373	7.59409	8.93553	3.73179e-06	0.000149443	4.52899	NA	NA
ENOSF1	0.389029	10.0276	8.69485	4.79036e-06	0.000178292	4.26357	55556	enolase superfamily member 1
EIF4G3	0.388941	9.51248	8.20344	8.11472e-06	0.000270138	3.703	8672	eukaryotic translation initiation factor 4 gamma, 3
GTF2F2	0.388819	10.7022	6.94137	3.53097e-05	0.000843541	2.13815	2963	general transcription factor IIF, polypeptide 2, 30kDa
C21ORF63	0.388604	7.54413	8.24773	7.73065e-06	0.00026035	3.75458	NA	NA
PNPLA8	0.388491	9.87485	7.81724	1.24914e-05	0.000377768	3.244	50640	patatin-like phospholipase domain containing 8
LOC644037	0.388115	8.61709	7.16594	2.68233e-05	0.00068617	2.43065	NA	NA
SH3PXD2A	0.38801	7.59994	7.49839	1.80512e-05	0.000499329	2.85216	9644	SH3 and PX domains 2A
LOC128192	0.387766	11.4241	3.91072	0.00278014	0.025219	-2.46903	128192	peptidylprolyl isomerase A (cyclophilin A) pseudogene
LOC643997	0.387248	10.1526	5.40584	0.000275059	0.00410376	-0.0411086	643997	peptidylprolyl isomerase A (cyclophilin A) pseudogene
GPR98	0.387185	8.34059	7.76571	1.32471e-05	0.000394222	3.18148	NA	NA
GNPDA1	0.386753	10.8216	8.98571	3.54481e-06	0.00014348	4.58361	10007	glucosamine-6-phosphate deaminase 1
TSPYL3	0.386451	7.98254	8.51464	5.79597e-06	0.000207269	4.06095	NA	NA
CITED2	0.386318	11.2117	5.79163	0.000159386	0.00265552	0.536836	10370	Cbp/p300-interacting transactivator, with Glu/Asp-rich carboxy-terminal domain, 2
TINP1	0.386013	12.173	8.47189	6.06676e-06	0.000214518	4.01239	NA	NA
E2F5	0.385818	9.98072	5.20613	0.000367865	0.00511238	-0.348458	1875	E2F transcription factor 5, p130-binding
TXNL1	0.385609	9.01718	5.42598	0.000267196	0.00400021	-0.0104224	9352	thioredoxin-like 1
SULT2B1	0.385555	8.36832	7.48616	1.8312e-05	0.000505736	2.83689	6820	sulfotransferase family, cytosolic, 2B, member 1
NUPL2	0.385411	9.44516	6.59253	5.47824e-05	0.00118251	1.67099	11097	nucleoporin like 2
HTATIP2	0.385111	10.6964	7.11325	2.8595e-05	0.000722435	2.36258	10553	HIV-1 Tat interactive protein 2, 30kDa
MGC102966	0.384254	8.09537	8.57787	5.41917e-06	0.000196222	4.13243	NA	NA
PSG4	0.384131	7.93169	8.88049	3.94923e-06	0.000155648	4.46881	5672	pregnancy specific beta-1-glycoprotein 4
SLC16A6	0.383892	8.1631	8.48125	6.0063e-06	0.000212788	4.02304	9120	solute carrier family 16, member 6
PRSS8	0.383795	10.2916	5.82256	0.0001527	0.00258006	0.582281	5652	protease, serine, 8
GATA3	0.383724	11.2115	6.17481	9.46068e-05	0.00177967	1.09037	2625	GATA binding protein 3
E2F6	0.383676	9.7383	7.20895	2.54651e-05	0.000656266	2.48594	1876	E2F transcription factor 6
CASZ1	0.383416	8.57461	8.1699	8.41935e-06	0.000276825	3.66379	54897	castor zinc finger 1
LOC100128771	0.383355	10.1049	8.58149	5.39844e-06	0.00019588	4.13651	NA	NA
LOC728069	0.383247	8.3779	6.25317	8.5242e-05	0.00165702	1.20109	NA	NA
HMCN1	0.383038	9.82018	5.11698	0.000419619	0.00565931	-0.487458	83872	hemicentin 1
GFOD1	0.382553	8.61618	6.37886	7.22405e-05	0.00146543	1.37693	54438	glucose-fructose oxidoreductase domain containing 1
KIAA1324L	0.38199	8.73586	7.61091	1.58315e-05	0.000452731	2.9918	222223	KIAA1324-like
ATRNL1	0.381209	7.67706	5.26115	0.000339358	0.00481656	-0.263234	26033	attractin-like 1
RNF170	0.380929	7.62295	8.42068	6.40934e-06	0.00022412	3.95396	81790	ring finger protein 170
PTPRF	0.380694	11.6565	7.56377	1.67231e-05	0.000472004	2.93349	5792	protein tyrosine phosphatase, receptor type, F
USP16	0.380616	9.55715	8.30808	7.23879e-06	0.000246659	3.82452	10600	ubiquitin specific peptidase 16
DCLK1	0.380534	8.00883	5.57253	0.000216732	0.00340489	0.211157	9201	doublecortin-like kinase 1
PAH	0.380161	7.54907	7.55918	1.68129e-05	0.000473766	2.92779	5053	phenylalanine hydroxylase
LOC643949	0.380147	10.4186	5.32298	0.000310111	0.00448962	-0.167965	NA	NA
ENC1	0.379842	9.03366	7.01998	3.20485e-05	0.000786764	2.24126	8507	ectodermal-neural cortex 1 (with BTB domain)
GXYLT1	0.379635	9.0786	6.13697	9.95192e-05	0.00184803	1.03662	283464	glucoside xylosyltransferase 1
TTC37	0.379542	9.68911	5.08297	0.00044136	0.00586811	-0.540772	9652	tetratricopeptide repeat domain 37
LOC341230	0.37952	7.68531	8.25612	7.66021e-06	0.000258984	3.76432	NA	NA
CEBPD	0.378888	9.8396	5.19011	0.000376641	0.00520929	-0.373361	1052	CCAAT/enhancer binding protein (C/EBP), delta
FNIP1	0.378844	9.03734	8.3829	6.67549e-06	0.000230637	3.91069	96459	folliculin interacting protein 1
C14ORF19	0.378812	7.87142	6.31358	7.87034e-05	0.00157081	1.28588	NA	NA
RBCK1	0.378731	9.42869	7.9114	1.12281e-05	0.000345897	3.35746	10616	RanBP-type and C3HC4-type zinc finger containing 1
SENP8	0.3787	8.10066	6.34723	7.52975e-05	0.00151416	1.33289	123228	SUMO/sentrin peptidase family member, NEDD8 specific
PCDHB13	0.378684	7.6394	7.55641	1.68672e-05	0.000474909	2.92436	56123	protocadherin beta 13
ITFG2	0.378187	9.66644	7.40826	2.0072e-05	0.000543951	2.73922	55846	integrin alpha FG-GAP repeat containing 2
MFAP1	0.378062	9.54264	6.90364	3.70004e-05	0.000875373	2.08839	4236	microfibrillar-associated protein 1
TATDN1	0.378044	10.8315	7.09246	2.93281e-05	0.000737199	2.33564	83940	TatD DNase domain containing 1
LMO2	0.377719	7.92744	7.95683	1.06688e-05	0.000331316	3.41183	4005	LIM domain only 2 (rhombotin-like 1)
HCCS	0.377432	8.86408	6.70974	4.71865e-05	0.00106148	1.82972	3052	holocytochrome c synthase
CDKN1A	0.377278	11.6385	4.67788	0.000815859	0.00954164	-1.18783	1026	cyclin-dependent kinase inhibitor 1A (p21, Cip1)
ZMAT2	0.377176	10.6961	7.55424	1.69099e-05	0.000475726	2.92167	153527	zinc finger, matrin-type 2
PTK7	0.377035	8.09079	8.73981	4.57018e-06	0.000171756	4.31359	5754	protein tyrosine kinase 7 (inactive)
LOC100129426	0.377032	7.63815	8.41615	6.44062e-06	0.000224987	3.94879	NA	NA
TTC39C	0.376847	7.88805	7.32281	2.22156e-05	0.000588256	2.63122	125488	tetratricopeptide repeat domain 39C
TERC	0.376698	8.06015	3.63027	0.00443404	0.0363784	-2.95206	7012	telomerase RNA component
INPP1	0.376666	8.2902	7.70159	1.42575e-05	0.000417041	3.10325	3628	inositol polyphosphate-1-phosphatase
SNRK	0.376208	9.15196	7.02313	3.19247e-05	0.000785394	2.24538	54861	SNF related kinase
ESCO1	0.376121	8.72226	6.64111	5.14853e-05	0.0011289	1.737	114799	establishment of sister chromatid cohesion N-acetyltransferase 1
PLEKHG3	0.375492	9.72955	8.42523	6.37803e-06	0.00022325	3.95917	26030	pleckstrin homology domain containing, family G (with RhoGef domain) member 3
FAM108B1	0.375272	8.44315	7.66071	1.4945e-05	0.000432732	3.05313	NA	NA
GALM	0.375233	7.76061	7.34137	2.17298e-05	0.000578928	2.65475	130589	galactose mutarotase (aldose 1-epimerase)
ISG20L1	0.374953	10.2004	6.95595	3.46789e-05	0.000831334	2.15733	NA	NA
MGC10997	0.374657	10.7668	4.84044	0.000635794	0.00785134	-0.925523	NA	NA
ETF1	0.374416	11.0777	8.49617	5.91132e-06	0.000210071	4.03999	2107	eukaryotic translation termination factor 1
PDZK1P1	0.373305	7.72214	6.69988	4.77793e-05	0.00106996	1.81644	100034743	PDZ domain containing 1 pseudogene 1
HS.13291	0.372496	7.73318	7.54851	1.70233e-05	0.000477367	2.91455	NA	NA
ARMC7	0.372302	8.68673	6.47064	6.41011e-05	0.0013411	1.50398	79637	armadillo repeat containing 7
SLC2A10	0.372262	10.7767	6.60214	5.41126e-05	0.00117243	1.68407	81031	solute carrier family 2 (facilitated glucose transporter), member 10
LOC100131672	0.37179	9.66733	6.34194	7.58227e-05	0.00152207	1.3255	NA	NA
PDZK1	0.371769	7.89224	8.28557	7.41814e-06	0.000251535	3.79848	5174	PDZ domain containing 1
PPP1R15B	0.371729	8.39746	6.84469	3.98201e-05	0.000928903	2.01026	84919	protein phosphatase 1, regulatory subunit 15B
ACTR1B	0.371415	10.0212	7.31277	2.24833e-05	0.000594844	2.61848	10120	ARP1 actin-related protein 1 homolog B, centractin beta (yeast)
LOC144438	0.371097	9.34536	6.40154	7.01307e-05	0.00143376	1.40843	NA	NA
SLC11A2	0.370533	10.3384	7.85834	1.1922e-05	0.0003634	3.29365	4891	solute carrier family 11 (proton-coupled divalent metal ion transporter), member 2
EBAG9	0.37048	10.3404	6.75106	4.4786e-05	0.00102139	1.88525	9166	estrogen receptor binding site associated, antigen, 9
PLEKHH1	0.370172	8.78062	7.56962	1.66097e-05	0.000469948	2.94073	57475	pleckstrin homology domain containing, family H (with MyTH4 domain) member 1
RAB40B	0.370157	10.3958	8.19288	8.20935e-06	0.000271983	3.69066	10966	RAB40B, member RAS oncogene family
PLEKHA6	0.370005	8.5832	5.8621	0.000144589	0.00246947	0.640171	22874	pleckstrin homology domain containing, family A member 6
CADM1	0.36963	9.22653	7.82714	1.23515e-05	0.000375218	3.25598	23705	cell adhesion molecule 1
ZNF385A	0.369278	8.14731	6.1246	0.000101184	0.00187189	1.01899	25946	zinc finger protein 385A
DAAM1	0.369209	10.888	7.50093	1.79974e-05	0.00049824	2.85533	23002	dishevelled associated activator of morphogenesis 1
MGST2	0.368584	10.3137	6.21134	9.01097e-05	0.00172311	1.1421	4258	microsomal glutathione S-transferase 2
ATOX1	0.368388	11.8662	6.24585	8.60729e-05	0.00166892	1.19079	475	antioxidant 1 copper chaperone
ST8SIA4	0.368306	7.92175	5.90513	0.000136284	0.00236845	0.702917	7903	ST8 alpha-N-acetyl-neuraminide alpha-2,8-sialyltransferase 4
LMCD1	0.367717	8.00297	6.73537	4.56815e-05	0.00103569	1.86419	29995	LIM and cysteine-rich domains 1
LOC651575	0.367559	8.29596	7.38075	2.07367e-05	0.000558042	2.70454	NA	NA
PYCR1	0.367549	8.22248	5.85346	0.000146321	0.00249782	0.627539	5831	pyrroline-5-carboxylate reductase 1
CHAC1	0.367148	7.43482	5.51051	0.000236718	0.0036301	0.117756	79094	ChaC glutathione-specific gamma-glutamylcyclotransferase 1
CSNK2A2	0.366841	8.56039	5.92154	0.000133252	0.00232976	0.726787	1459	casein kinase 2, alpha prime polypeptide
COPS7A	0.366366	10.5534	7.11959	2.83751e-05	0.000717925	2.3708	50813	COP9 signalosome subunit 7A
LOC647009	0.366328	7.87247	6.97388	3.39196e-05	0.000820482	2.18089	NA	NA
CBFB	0.366033	9.04492	7.02342	3.19131e-05	0.000785394	2.24576	865	core-binding factor, beta subunit
LOC651697	0.36515	9.98509	8.37164	6.75716e-06	0.000232763	3.89776	NA	NA
ALOX12B	0.365042	7.72319	6.35879	7.41643e-05	0.00149657	1.349	242	arachidonate 12-lipoxygenase, 12R type
ELF1	0.364929	11.2654	5.66618	0.000189896	0.00305666	0.351189	1997	E74-like factor 1 (ets domain transcription factor)
F2RL1	0.364825	8.73466	8.27161	7.5318e-06	0.00025514	3.78231	2150	coagulation factor II (thrombin) receptor-like 1
CTNNA1	0.364625	12.3473	7.27541	2.35103e-05	0.000615173	2.57094	1495	catenin (cadherin-associated protein), alpha 1, 102kDa
CXXC4	0.364399	7.50016	7.16074	2.69928e-05	0.000688982	2.42394	80319	CXXC finger protein 4
NLK	0.364269	8.66997	7.37176	2.09589e-05	0.000561853	2.6932	51701	nemo-like kinase
FZD9	0.363887	7.6696	8.00516	1.01067e-05	0.000316408	3.46943	8326	frizzled class receptor 9
VHL	0.363222	9.40318	5.54813	0.00022437	0.00347763	0.17448	7428	von Hippel-Lindau tumor suppressor, E3 ubiquitin protein ligase
RAB3IP	0.36319	10.1774	7.7545	1.3418e-05	0.000398003	3.16784	117177	RAB3A interacting protein
ATP6V1C1	0.363089	8.55802	7.36331	2.11703e-05	0.000566196	2.68252	528	ATPase, H+ transporting, lysosomal 42kDa, V1 subunit C1
JMY	0.36308	8.7196	6.64848	5.10043e-05	0.00111977	1.74698	133746	junction mediating and regulatory protein, p53 cofactor
EPHB4	0.363073	10.0031	5.43771	0.000262726	0.00394521	0.0074274	2050	EPH receptor B4
C20ORF29	0.363049	9.54131	4.90983	0.000572251	0.00720517	-0.814626	NA	NA
IER5	0.362774	9.63397	6.26953	8.34151e-05	0.00163198	1.2241	51278	immediate early response 5
ZFP106	0.362513	8.83102	6.72318	4.63907e-05	0.00104689	1.84781	NA	NA
C1ORF43	0.361602	10.9043	7.86828	1.17885e-05	0.000359964	3.30563	NA	NA
AHNAK	0.361549	9.78611	4.17857	0.00179593	0.0179118	-2.01422	79026	AHNAK nucleoprotein
C8ORF83	0.361239	9.81202	7.57658	1.64756e-05	0.000467271	2.94936	NA	NA
ME1	0.360713	10.755	4.09329	0.00206196	0.019929	-2.15824	4199	malic enzyme 1, NADP(+)-dependent, cytosolic
SPINK5L3	0.360579	7.48134	8.05701	9.53913e-06	0.00030441	3.53093	NA	NA
TMBIM4	0.360516	12.0974	7.45524	1.89896e-05	0.000520309	2.79821	51643	transmembrane BAX inhibitor motif containing 4
PSPH	0.360474	8.25845	7.89699	1.14121e-05	0.00035063	3.34017	5723	phosphoserine phosphatase
VPS26B	0.360233	7.79759	6.3542	7.46125e-05	0.00150474	1.3426	112936	VPS26 retromer complex component B
LOC645233	0.360161	9.52988	8.03864	9.73617e-06	0.000307585	3.50917	NA	NA
IDS	0.360099	9.98623	7.42278	1.97305e-05	0.000537226	2.75748	3423	iduronate 2-sulfatase
LOC643873	0.359795	10.7103	7.04159	3.121e-05	0.000772912	2.26947	NA	NA
LOC645762	0.359323	8.51071	4.08144	0.0021021	0.02021	-2.17832	NA	NA
HS.415576	0.35929	8.49447	5.16713	0.000389617	0.00535037	-0.409135	NA	NA
CYFIP2	0.35905	8.55078	7.89334	1.14593e-05	0.00035177	3.33577	26999	cytoplasmic FMR1 interacting protein 2
RGS17	0.358521	10.3067	5.99932	0.000119837	0.00214605	0.83939	26575	regulator of G-protein signaling 17
MIOS	0.358256	8.93084	7.02044	3.20303e-05	0.000786764	2.24186	54468	missing oocyte, meiosis regulator, homolog (Drosophila)
TSPYL5	0.358029	10.6769	5.75073	0.000168712	0.00277359	0.476551	85453	TSPY-like 5
FTH1	0.35781	10.5523	6.77574	4.34155e-05	0.000998671	1.91831	2495	ferritin, heavy polypeptide 1
NCOA7	0.357466	9.61004	7.26122	2.39138e-05	0.000622764	2.55283	135112	nuclear receptor coactivator 7
SAP18	0.357271	8.24153	7.71066	1.41096e-05	0.000414073	3.11435	10284	Sin3A-associated protein, 18kDa
SLC35B2	0.357009	10.5755	7.33047	2.20137e-05	0.0005838	2.64094	347734	solute carrier family 35 (adenosine 3'-phospho 5'-phosphosulfate transporter), member B2
CDK5	0.356977	8.29656	3.7863	0.0034161	0.029721	-2.68257	1020	cyclin-dependent kinase 5
RHBDD2	0.356936	10.7147	6.63135	5.21304e-05	0.00114016	1.72376	57414	rhomboid domain containing 2
IDH3B	0.356902	9.96664	8.16328	8.48085e-06	0.000278319	3.65605	3420	isocitrate dehydrogenase 3 (NAD+) beta
TMEM163	0.35685	7.65044	7.00911	3.24794e-05	0.000793971	2.22705	81615	transmembrane protein 163
LOC647322	0.356775	9.68887	5.4111	0.000272982	0.00407804	-0.0330921	NA	NA
HMGA1	0.356553	8.85006	4.62641	0.000883576	0.0101331	-1.27159	3159	high mobility group AT-hook 1
C5ORF5	0.356194	9.40914	6.28893	8.1304e-05	0.00160425	1.25134	NA	NA
WDR21A	0.356094	9.21931	7.41074	2.00134e-05	0.000543211	2.74233	NA	NA
GCNT2	0.355832	7.47202	7.35626	2.13484e-05	0.00057008	2.6736	2651	glucosaminyl (N-acetyl) transferase 2, I-branching enzyme (I blood group)
PIGQ	0.355467	9.2125	5.90904	0.000135555	0.00236169	0.708611	9091	phosphatidylinositol glycan anchor biosynthesis, class Q
MGC72080	0.355128	8.34435	5.82674	0.00015182	0.00256902	0.588407	389538	MGC72080 pseudogene
TNFRSF12A	0.354927	10.1243	2.64914	0.0238938	0.133553	-4.65935	51330	tumor necrosis factor receptor superfamily, member 12A
PLXNB1	0.354753	8.86434	5.2522	0.00034383	0.00485618	-0.277068	5364	plexin B1
LONP1	0.354627	8.9572	7.29496	2.29668e-05	0.000606296	2.59583	9361	lon peptidase 1, mitochondrial
SLC12A9	0.354571	10.2214	7.93495	1.09343e-05	0.000338349	3.38568	56996	solute carrier family 12, member 9
GTF2H1	0.354401	9.11643	4.32107	0.00142882	0.0148614	-1.77534	2965	general transcription factor IIH, polypeptide 1, 62kDa
TXNDC5	0.354115	9.87012	7.03618	3.14175e-05	0.000776334	2.26242	81567	thioredoxin domain containing 5 (endoplasmic reticulum)
PIGO	0.353777	8.25293	7.62655	1.55471e-05	0.000446808	3.0111	84720	phosphatidylinositol glycan anchor biosynthesis, class O
KIAA0141	0.353716	8.36142	4.70208	0.00078594	0.00927188	-1.14856	9812	KIAA0141
CAPN13	0.353226	8.53785	6.3844	7.17184e-05	0.00145865	1.38464	92291	calpain 13
PRKCA	0.352773	8.34485	7.54908	1.70121e-05	0.000477367	2.91525	5578	protein kinase C, alpha
LOC643357	0.352655	11.2872	7.7723	1.31478e-05	0.000392151	3.18949	NA	NA
SERTAD2	0.352612	8.06759	6.96149	3.44423e-05	0.000826805	2.16461	9792	SERTA domain containing 2
ANXA3	0.352546	10.7624	7.09755	2.91468e-05	0.000734236	2.34224	306	annexin A3
RPS6KA2	0.352224	7.78017	7.69498	1.43664e-05	0.000419126	3.09516	6196	ribosomal protein S6 kinase, 90kDa, polypeptide 2
LBA1	0.352112	7.92746	6.48563	6.28681e-05	0.00131689	1.52463	NA	NA
LRRC16A	0.352049	8.46418	4.87418	0.000604005	0.00752036	-0.871513	55604	leucine rich repeat containing 16A
LRP4	0.351646	7.55073	6.99156	3.31882e-05	0.000806194	2.20408	4038	low density lipoprotein receptor-related protein 4
LOC285216	0.351287	7.6528	7.81631	1.25046e-05	0.000377839	3.24287	NA	NA
RAD50	0.351146	7.80163	7.45296	1.90408e-05	0.0005213	2.79535	10111	RAD50 homolog, double strand break repair protein
NAP1L6	0.351069	7.75664	7.73139	1.3778e-05	0.000406403	3.13967	645996	nucleosome assembly protein 1-like 6
SKP1	0.351036	9.96425	6.99155	3.31886e-05	0.000806194	2.20407	6500	S-phase kinase-associated protein 1
LOC388692	0.350913	7.82917	6.32877	7.71464e-05	0.00154417	1.30711	388692	uncharacterized LOC388692
CDKN2B	0.350759	8.56147	7.01035	3.24297e-05	0.000793875	2.22868	1030	cyclin-dependent kinase inhibitor 2B (p15, inhibits CDK4)
GLRX	0.350668	8.91489	6.09767	0.000104913	0.00192551	0.980573	2745	glutaredoxin (thioltransferase)
ZNF263	0.350176	9.63143	4.88613	0.000593164	0.00742536	-0.852437	10127	zinc finger protein 263
LOC100129237	0.350112	8.88153	5.56782	0.000218184	0.00341688	0.204083	NA	NA
LMTK3	0.349858	11.0781	6.68256	4.88409e-05	0.00108672	1.79307	114783	lemur tyrosine kinase 3
LOC644860	0.349544	8.35867	6.30832	7.92507e-05	0.00157539	1.27852	NA	NA
GGCT	0.349458	11.1692	6.18879	9.28576e-05	0.00176383	1.11019	79017	gamma-glutamylcyclotransferase
ATG12	0.349447	9.77958	6.64217	5.14158e-05	0.00112809	1.73843	9140	autophagy related 12
LAMP1	0.349109	11.9215	4.58171	0.000947207	0.0107305	-1.34461	3916	lysosomal-associated membrane protein 1
LDOC1L	0.348878	9.23271	5.36804	0.000290492	0.00427155	-0.0988534	84247	leucine zipper, down-regulated in cancer 1-like
HS.572642	0.348648	8.25977	5.89652	0.000137904	0.00238823	0.69038	NA	NA
GOLGA4	0.34851	9.37123	7.50219	1.79709e-05	0.00049824	2.8569	2803	golgin A4
BMP4	0.348399	8.25936	6.60695	5.37807e-05	0.00116608	1.69062	652	bone morphogenetic protein 4
EPRS	0.348069	11.3959	6.3114	7.89306e-05	0.00157259	1.28282	2058	glutamyl-prolyl-tRNA synthetase
KISS1R	0.348004	7.45678	6.48741	6.27235e-05	0.00131465	1.52708	84634	KISS1 receptor
SCAMP1	0.347942	10.2186	5.21924	0.000360852	0.00505139	-0.328125	9522	secretory carrier membrane protein 1
SLFN11	0.34769	8.69096	6.93838	3.54406e-05	0.000846086	2.13422	91607	schlafen family member 11
ID3	0.347152	11.0761	7.40209	2.0219e-05	0.000547347	2.73145	3399	inhibitor of DNA binding 3, dominant negative helix-loop-helix protein
IFI35	0.346947	8.63999	5.39861	0.000277942	0.00413582	-0.0521411	3430	interferon-induced protein 35
KLC1	0.346928	9.80953	5.7319	0.0001732	0.00282995	0.448717	3831	kinesin light chain 1
LOC100132499	0.346412	10.2602	3.45684	0.00594302	0.0459339	-3.25339	NA	NA
SNX25	0.346085	7.72801	7.02105	3.20062e-05	0.000786764	2.24266	83891	sorting nexin 25
LCMT2	0.345731	9.19366	7.10092	2.90272e-05	0.000731757	2.34662	9836	leucine carboxyl methyltransferase 2
KLHL2	0.344988	8.40219	5.80986	0.000155409	0.00261057	0.563632	11275	kelch-like family member 2
MTCP1	0.344654	10.4312	5.82016	0.000153208	0.00258611	0.578762	4515	mature T-cell proliferation 1
DDIT4	0.344611	10.432	4.54537	0.00100252	0.0112432	-1.40416	54541	DNA-damage-inducible transcript 4
ZC3H5	0.344447	9.56435	7.69866	1.43055e-05	0.000418054	3.09967	NA	NA
TTL	0.34419	8.78495	3.86535	0.00299637	0.0267649	-2.54674	150465	tubulin tyrosine ligase
SEC24A	0.344185	8.73495	5.62473	0.000201306	0.00320436	0.289366	10802	SEC24 homolog A, COPII coat complex component
COX7C	0.343974	12.8423	5.79849	0.000157876	0.00263924	0.54693	1350	cytochrome c oxidase subunit VIIc
C17ORF37	0.343294	8.01118	4.76723	0.000711029	0.0085699	-1.04322	NA	NA
LOC400455	0.343059	10.5667	5.36088	0.000293519	0.00430584	-0.109818	NA	NA
NAMPT	0.342945	8.62475	6.62174	5.27735e-05	0.0011506	1.71072	10135	nicotinamide phosphoribosyltransferase
DOK4	0.342609	7.98617	7.51968	1.76066e-05	0.000490946	2.8787	55715	docking protein 4
SPOPL	0.342587	8.88632	5.11934	0.000418151	0.00565049	-0.483757	339745	speckle-type POZ protein-like
C3ORF59	0.342572	9.94525	5.35856	0.000294508	0.00430858	-0.113375	NA	NA
C2ORF15	0.342555	8.55694	6.23045	8.78494e-05	0.0016939	1.16908	NA	NA
TMEM106B	0.342364	9.20266	7.52226	1.75536e-05	0.000489862	2.88191	54664	transmembrane protein 106B
CBX4	0.34226	10.5121	7.33624	2.18628e-05	0.000580687	2.64826	8535	chromobox homolog 4
LOC124220	0.341773	8.65198	7.30032	2.28202e-05	0.000602884	2.60265	NA	NA
LOC728811	0.341758	7.67058	6.54163	5.84834e-05	0.00124306	1.60149	728811	UDP glucuronosyltransferase 2 family, polypeptide B15 pseudogene
LAGE3	0.341741	11.7349	5.31556	0.000313471	0.00452504	-0.179359	8270	L antigen family, member 3
CASK	0.341428	9.26512	3.24649	0.00850891	0.0607419	-3.62046	8573	calcium/calmodulin-dependent serine protein kinase (MAGUK family)
GNA14	0.341401	8.57107	6.70371	4.75479e-05	0.00106616	1.8216	9630	guanine nucleotide binding protein (G protein), alpha 14
AP3D1	0.341214	8.65687	6.268	8.35848e-05	0.00163346	1.22195	8943	adaptor-related protein complex 3, delta 1 subunit
AKR7A3	0.341134	9.64885	6.98804	3.33325e-05	0.000807428	2.19946	22977	aldo-keto reductase family 7, member A3 (aflatoxin aldehyde reductase)
P4HB	0.340621	12.4269	6.10256	0.000104225	0.00191695	0.987553	5034	prolyl 4-hydroxylase, beta polypeptide
LPAR2	0.340397	8.75608	4.62157	0.000890241	0.0101883	-1.27949	9170	lysophosphatidic acid receptor 2
HEXB	0.340248	11.6913	6.89281	3.7502e-05	0.000885524	2.07407	3074	hexosaminidase B (beta polypeptide)
KIFAP3	0.340243	9.48285	6.58451	5.53488e-05	0.00119177	1.66005	22920	kinesin-associated protein 3
ARF6	0.340216	7.80493	6.02932	0.000115057	0.00207978	0.882588	382	ADP-ribosylation factor 6
SPANXA1	0.339509	7.54716	7.90938	1.12537e-05	0.000346378	3.35504	30014	sperm protein associated with the nucleus, X-linked, family member A1
DERA	0.339421	10.478	7.15125	2.73049e-05	0.000695212	2.41171	51071	deoxyribose-phosphate aldolase (putative)
SETDB1	0.339334	9.63951	6.80371	4.19162e-05	0.000969972	1.95569	9869	SET domain, bifurcated 1
RNFT1	0.339202	9.48862	6.76372	4.40774e-05	0.00100921	1.90221	51136	ring finger protein, transmembrane 1
CBR4	0.339123	8.84708	6.58676	5.51889e-05	0.00118906	1.66313	84869	carbonyl reductase 4
FBXL16	0.338945	9.05087	5.35246	0.000297123	0.00433695	-0.122726	146330	F-box and leucine-rich repeat protein 16
VISA	0.338728	8.35438	5.10952	0.000424286	0.00570894	-0.499134	NA	NA
LOC285095	0.338721	7.75652	5.56168	0.000220093	0.003439	0.194859	285095	uncharacterized LOC285095
PPP1CB	0.338718	9.46136	5.39762	0.000278339	0.00413846	-0.0536493	5500	protein phosphatase 1, catalytic subunit, beta isozyme
CDKL3	0.338682	7.89822	7.81296	1.25523e-05	0.000378292	3.23882	51265	cyclin-dependent kinase-like 3
LOC643779	0.338581	8.82324	7.58786	1.62608e-05	0.00046348	2.96332	NA	NA
MUTED	0.338117	9.68908	7.44946	1.91195e-05	0.000523041	2.79096	NA	NA
TMEM181	0.338012	9.54236	7.0106	3.24197e-05	0.000793875	2.229	57583	transmembrane protein 181
C20ORF52	0.337938	12.7734	3.95543	0.00258296	0.0237912	-2.39263	NA	NA
ARFGAP3	0.337881	8.68004	7.45875	1.89113e-05	0.000518574	2.80261	26286	ADP-ribosylation factor GTPase activating protein 3
MIDN	0.337509	9.19566	6.62418	5.26091e-05	0.00114774	1.71403	90007	midnolin
ARF3	0.337494	10.1983	5.66714	0.00018964	0.00305395	0.352618	377	ADP-ribosylation factor 3
ST13	0.336991	11.2191	5.87931	0.000141205	0.00242481	0.66529	6767	suppression of tumorigenicity 13 (colon carcinoma) (Hsp70 interacting protein)
PITX1	0.336616	10.198	6.32736	7.72896e-05	0.00154615	1.30514	5307	paired-like homeodomain 1
LOC440063	0.336589	12.6986	3.55274	0.00505252	0.0403364	-3.08657	440063	peptidylprolyl isomerase A (cyclophilin A) pseudogene
KCTD18	0.336538	9.10867	7.07787	2.98551e-05	0.00074451	2.31669	130535	potassium channel tetramerization domain containing 18
MAPK6	0.336536	12.0512	5.28738	0.000326605	0.00467432	-0.222749	5597	mitogen-activated protein kinase 6
NUAK2	0.336494	7.63693	6.78691	4.281e-05	0.000987363	1.93325	81788	NUAK family, SNF1-like kinase, 2
AXUD1	0.336136	9.40436	6.65977	5.02762e-05	0.00111011	1.76227	NA	NA
SLTM	0.335864	9.31996	7.51595	1.76836e-05	0.000492223	2.87405	79811	SAFB-like, transcription modulator
SOX21	0.335696	7.6139	7.45934	1.88983e-05	0.000518574	2.80334	11166	SRY (sex determining region Y)-box 21
MRPS27	0.335502	10.3434	5.84057	0.000148948	0.00253347	0.608666	23107	mitochondrial ribosomal protein S27
CMAH	0.335464	7.65491	6.15974	9.65303e-05	0.00180315	1.069	NA	NA
SPAG1	0.33544	8.69974	6.182	9.37025e-05	0.00176925	1.10057	6674	sperm associated antigen 1
TSPAN31	0.335283	10.5993	6.22075	8.89898e-05	0.00170924	1.15538	6302	tetraspanin 31
C20ORF196	0.334977	8.04116	7.8255	1.23746e-05	0.000375218	3.25399	NA	NA
ZNF524	0.334776	8.47066	4.63424	0.000872893	0.0100521	-1.25882	147807	zinc finger protein 524
MNS1	0.334455	8.35203	6.9705	3.40609e-05	0.000820482	2.17646	55329	meiosis-specific nuclear structural 1
LOC642033	0.334375	8.78162	4.42337	0.00121456	0.013076	-1.6053	NA	NA
DUT	0.334203	8.86414	6.40511	6.9804e-05	0.00142937	1.41339	1854	deoxyuridine triphosphatase
ACSL3	0.334185	10.3068	6.2982	8.03151e-05	0.00159107	1.26434	2181	acyl-CoA synthetase long-chain family member 3
BHLHB2	0.333766	10.0042	7.47908	1.84648e-05	0.000508989	2.82804	NA	NA
PAPD4	0.333466	10.5063	3.60153	0.00465364	0.037778	-3.00189	167153	PAP associated domain containing 4
LOC100128196	0.333352	9.4343	7.02968	3.16692e-05	0.000781581	2.25393	NA	NA
LOC441506	0.333293	10.8133	5.19249	0.000375325	0.00519524	-0.369665	NA	NA
NKD2	0.333153	8.51013	7.14714	2.74413e-05	0.000697862	2.40641	85409	naked cuticle homolog 2 (Drosophila)
LOC728026	0.332567	11.0274	3.51614	0.00537486	0.0424313	-3.15019	728026	prothymosin alpha-like
EMB	0.331814	7.85866	7.36017	2.12493e-05	0.000567872	2.67855	133418	embigin
ITPA	0.331767	9.03335	6.61677	5.31097e-05	0.00115648	1.70397	3704	inosine triphosphatase (nucleoside triphosphate pyrophosphatase)
SSU72	0.331355	11.5839	6.52744	5.95622e-05	0.00126212	1.58205	29101	SSU72 homolog, RNA polymerase II CTD phosphatase
TMEM19	0.331141	8.29132	7.22845	2.48739e-05	0.000643901	2.51094	55266	transmembrane protein 19
FAM174A	0.331044	8.94747	5.3062	0.000317773	0.00457762	-0.193768	345757	family with sequence similarity 174, member A
GCN1L1	0.330738	10.8114	5.96696	0.000125234	0.00221936	0.792634	NA	NA
PABPC4	0.330702	11.4511	6.56923	5.64445e-05	0.00120936	1.63921	8761	poly(A) binding protein, cytoplasmic 4 (inducible form)
LOC652694	0.330692	8.33393	7.64481	1.5222e-05	0.000439652	3.03358	NA	NA
INPPL1	0.330627	10.2376	7.47867	1.84737e-05	0.000508989	2.82753	3636	inositol polyphosphate phosphatase-like 1
ARID2	0.330348	8.53992	6.96419	3.43274e-05	0.00082519	2.16817	196528	AT rich interactive domain 2 (ARID, RFX-like)
ABCB6	0.330248	9.6958	4.65476	0.000845562	0.00980966	-1.2254	10058	ATP-binding cassette, sub-family B (MDR/TAP), member 6 (Langereis blood group)
KRT9	0.330088	8.05724	5.13874	0.00040631	0.00552276	-0.453432	3857	keratin 9, type I
LOC727820	0.329777	8.29148	6.74326	4.52286e-05	0.00102878	1.87479	727820	uncharacterized LOC727820
HS.19339	0.32947	9.42712	5.3523	0.00029719	0.00433695	-0.122962	NA	NA
OCIAD2	0.329449	11.2992	5.58546	0.000212796	0.00335674	0.230566	132299	OCIA domain containing 2
GUSB	0.328824	10.5627	6.44999	6.58423e-05	0.00136681	1.47549	2990	glucuronidase, beta
ALS2	0.32869	9.51106	6.53078	5.93063e-05	0.00125824	1.58663	57679	amyotrophic lateral sclerosis 2 (juvenile)
UBE4B	0.328454	10.0959	7.57709	1.64659e-05	0.000467271	2.94999	10277	ubiquitination factor E4B
C17ORF82	0.328448	8.96667	6.41944	6.85123e-05	0.00140875	1.43324	NA	NA
SNX24	0.32811	9.32815	4.58267	0.000945791	0.0107179	-1.34304	28966	sorting nexin 24
PARP4	0.327695	10.7146	6.71765	4.67164e-05	0.00105227	1.84037	143	poly (ADP-ribose) polymerase family, member 4
FLJ35282	0.327665	7.58248	7.55293	1.69359e-05	0.000476071	2.92003	NA	NA
TUSC1	0.326805	9.00983	6.42684	6.78545e-05	0.00139937	1.4435	286319	tumor suppressor candidate 1
METRNL	0.326787	10.2509	5.92292	0.000133001	0.00232655	0.728786	284207	meteorin, glial cell differentiation regulator-like
YIPF1	0.326787	9.55486	6.81483	4.1336e-05	0.000959106	1.97052	54432	Yip1 domain family, member 1
LOC729342	0.326455	9.00283	4.83376	0.000642292	0.00792031	-0.936229	NA	NA
TBC1D9B	0.326421	10.0437	5.08375	0.000440848	0.00586805	-0.539547	23061	TBC1 domain family, member 9B (with GRAM domain)
HS.579530	0.326343	8.14082	5.75247	0.000168302	0.00276976	0.47913	NA	NA
FAM179B	0.326214	10.0509	6.80804	4.16891e-05	0.000965362	1.96147	23116	family with sequence similarity 179, member B
POMGNT1	0.326072	9.80447	6.92569	3.60022e-05	0.000857133	2.11749	55624	protein O-linked mannose N-acetylglucosaminyltransferase 1 (beta 1,2-)
EPB41L4A	0.325653	8.00769	6.22531	8.84516e-05	0.00170267	1.16183	64097	erythrocyte membrane protein band 4.1 like 4A
C14ORF125	0.325488	7.80224	5.7419	0.0001708	0.00279863	0.463514	NA	NA
MOBKL3	0.325284	10.1493	7.00508	3.26405e-05	0.000796226	2.22178	NA	NA
USO1	0.325182	9.72498	4.7783	0.00069907	0.00846288	-1.02538	8615	USO1 vesicle transport factor
HSD17B1	0.324801	7.61945	6.67722	4.9173e-05	0.00109061	1.78586	3292	hydroxysteroid (17-beta) dehydrogenase 1
DHCR24	0.324773	9.80523	5.93775	0.000130329	0.00228904	0.750321	1718	24-dehydrocholesterol reductase
TMED10	0.324609	10.1422	2.8483	0.0169155	0.102701	-4.31513	10972	transmembrane p24 trafficking protein 10
ZDHHC3	0.324377	8.7549	5.7067	0.000179409	0.00291987	0.41139	51304	zinc finger, DHHC-type containing 3
EIF3J	0.32418	9.40983	6.55695	5.73415e-05	0.00122404	1.62245	8669	eukaryotic translation initiation factor 3, subunit J
CD151	0.324007	11.1653	5.90744	0.000135853	0.00236569	0.706282	977	CD151 molecule (Raph blood group)
LMO4	0.323718	9.36529	6.73963	4.54364e-05	0.00103283	1.86992	8543	LIM domain only 4
GNL1	0.323516	9.98172	4.30689	0.00146153	0.015111	-1.79901	2794	guanine nucleotide binding protein-like 1
GALNT12	0.323421	7.94727	4.74318	0.000737761	0.00882647	-1.08204	79695	polypeptide N-acetylgalactosaminyltransferase 12
FAAH2	0.322404	7.99874	6.65352	5.06775e-05	0.0011161	1.75381	158584	fatty acid amide hydrolase 2
HECTD1	0.322388	11.6049	4.65586	0.000844127	0.00980284	-1.22362	25831	HECT domain containing E3 ubiquitin protein ligase 1
LOC100127918	0.321756	9.43761	7.08158	2.97201e-05	0.000742201	2.32152	NA	NA
MARCKSL1	0.321538	11.3512	5.73112	0.000173389	0.0028317	0.447563	65108	MARCKS-like 1
BATF	0.321407	8.89152	4.9491	0.000539316	0.00685871	-0.752162	10538	basic leucine zipper transcription factor, ATF-like
PLEKHM2	0.321082	10.2937	5.17405	0.00038566	0.00531222	-0.398354	23207	pleckstrin homology domain containing, family M (with RUN domain) member 2
SECISBP2	0.321011	9.56518	6.54438	5.82762e-05	0.00123941	1.60526	79048	SECIS binding protein 2
MT2A	0.320737	9.5439	4.23478	0.00164051	0.0166052	-1.91973	4502	metallothionein 2A
RBM22	0.320641	12.1909	5.94075	0.000129796	0.00228199	0.754667	55696	RNA binding motif protein 22
FLJ11235	0.320455	7.87699	5.63348	0.000198837	0.00317141	0.302437	NA	NA
FRAP1	0.320312	9.3463	4.21389	0.00169655	0.017053	-1.95481	NA	NA
USP8	0.320192	10.681	7.40159	2.0231e-05	0.000547347	2.73082	9101	ubiquitin specific peptidase 8
GBA	0.320082	9.19186	4.90464	0.000576767	0.0072515	-0.822906	2629	glucosidase, beta, acid
SLCO4C1	0.319619	7.65629	6.63265	5.2044e-05	0.00113899	1.72552	353189	solute carrier organic anion transporter family, member 4C1
HS.522924	0.319611	7.98213	5.37066	0.000289395	0.00426083	-0.094852	NA	NA
C3ORF57	0.319557	13.4451	5.61481	0.000204145	0.00324239	0.27453	NA	NA
SPPL2A	0.319313	11.7638	5.62111	0.000202337	0.0032181	0.283953	84888	signal peptide peptidase like 2A
BTBD6	0.318691	10.4243	5.20192	0.000370153	0.00514006	-0.355008	90135	BTB (POZ) domain containing 6
ELL2	0.318575	8.548	6.28378	8.18589e-05	0.00161062	1.24411	22936	elongation factor, RNA polymerase II, 2
RNF103	0.318088	10.9923	5.67808	0.00018675	0.00301582	0.368888	7844	ring finger protein 103
ATG16L1	0.318022	9.92901	7.20821	2.5488e-05	0.000656367	2.48499	55054	autophagy related 16-like 1
TSG101	0.317959	11.4467	6.60897	5.36423e-05	0.00116515	1.69336	7251	tumor susceptibility 101
LRRC50	0.317435	8.41476	5.44811	0.000258833	0.00389181	0.0232248	NA	NA
RIN2	0.31737	9.64915	3.84584	0.00309472	0.0274734	-2.58022	54453	Ras and Rab interactor 2
ZSWIM5	0.317287	8.85787	6.44283	6.64574e-05	0.00137793	1.46561	57643	zinc finger, SWIM-type containing 5
HS.554452	0.317123	7.64049	7.27009	2.36609e-05	0.000617748	2.56415	NA	NA
TMX4	0.317101	9.29145	5.79615	0.000158389	0.00264525	0.543495	56255	thioredoxin-related transmembrane protein 4
HS.8038	0.317097	8.17503	6.36793	7.32816e-05	0.00148135	1.36172	NA	NA
LOC649330	0.316861	8.92539	5.38846	0.000282042	0.00418064	-0.0676321	NA	NA
C17ORF70	0.316771	10.7069	6.73807	4.55259e-05	0.00103419	1.86782	NA	NA
SMAD5	0.316592	9.05202	6.22942	8.79706e-05	0.00169529	1.16762	4090	SMAD family member 5
BTG2	0.316471	9.83581	4.23423	0.00164194	0.0166127	-1.92064	7832	BTG family, member 2
B3GALT4	0.316393	8.22862	7.19031	2.60445e-05	0.000669704	2.462	8705	UDP-Gal:betaGlcNAc beta 1,3-galactosyltransferase, polypeptide 4
PAN3	0.316338	9.78747	4.17187	0.00181547	0.0180858	-2.02551	255967	PAN3 poly(A) specific ribonuclease subunit
DUSP10	0.316308	7.90352	7.4173	1.98588e-05	0.000540284	2.75058	11221	dual specificity phosphatase 10
EIF3A	0.31627	11.1359	6.7739	4.35161e-05	0.000999661	1.91585	8661	eukaryotic translation initiation factor 3, subunit A
ANXA4	0.31625	9.24571	6.85956	3.90877e-05	0.000916132	2.03001	307	annexin A4
LOC285900	0.316183	13.1024	4.93661	0.000549562	0.0069752	-0.771997	NA	NA
PACS1	0.316141	9.34229	3.28826	0.00792139	0.0574367	-3.54749	55690	phosphofurin acidic cluster sorting protein 1
AASDHPPT	0.316091	9.20262	4.33332	0.0014012	0.01464	-1.75492	60496	aminoadipate-semialdehyde dehydrogenase-phosphopantetheinyl transferase
LOC389662	0.315739	7.78909	6.31817	7.82299e-05	0.001564	1.29229	NA	NA
CNKSR3	0.315709	9.01289	6.49915	6.17779e-05	0.00130221	1.54322	154043	CNKSR family member 3
NT5DC1	0.315561	8.66096	6.2845	8.17809e-05	0.00161	1.24513	221294	5'-nucleotidase domain containing 1
GOT2	0.315351	11.1466	5.1167	0.000419789	0.0056594	-0.487886	2806	glutamic-oxaloacetic transaminase 2, mitochondrial
LOC653115	0.315039	8.14509	5.96845	0.000124979	0.00221677	0.794798	NA	NA
RAB40C	0.314915	11.6356	5.34173	0.000301781	0.00439839	-0.139173	57799	RAB40C, member RAS oncogene family
LRRCC1	0.314843	8.44544	6.29191	8.09849e-05	0.00159886	1.25552	85444	leucine rich repeat and coiled-coil centrosomal protein 1
UAP1L1	0.31475	9.01769	5.9648	0.000125603	0.00222333	0.789517	91373	UDP-N-acetylglucosamine pyrophosphorylase 1 like 1
LARS	0.31405	10.0006	6.25873	8.46158e-05	0.00164896	1.20892	51520	leucyl-tRNA synthetase
SETD6	0.313427	8.63605	4.92159	0.000562173	0.00710406	-0.795904	79918	SET domain containing 6
MMADHC	0.313293	11.653	6.26896	8.34789e-05	0.00163231	1.22329	27249	methylmalonic aciduria (cobalamin deficiency) cblD type, with homocystinuria
DEFB116	0.313246	7.68933	4.90539	0.000576105	0.00724843	-0.821697	245930	defensin, beta 116
LOC653071	0.313205	8.34518	5.96327	0.000125865	0.00222528	0.787304	653071	ankyrin repeat domain 57 pseudogene
SPHAR	0.31307	8.16758	5.89533	0.000138129	0.00239015	0.68865	10638	S-phase response (cyclin related)
PCYOX1L	0.312579	8.23754	5.96466	0.000125626	0.00222333	0.789316	78991	prenylcysteine oxidase 1 like
LOC643870	0.312349	8.80364	5.76904	0.000164466	0.00272141	0.503573	NA	NA
P76	0.312236	7.80985	4.57552	0.0009564	0.010817	-1.35475	NA	NA
TMEM30A	0.31213	8.97226	4.46152	0.00114358	0.0125098	-1.54221	55754	transmembrane protein 30A
IL17RD	0.312004	8.65596	5.48682	0.000244866	0.00372703	0.081935	54756	interleukin 17 receptor D
LHFPL2	0.311948	8.4116	6.12569	0.000101037	0.0018702	1.02055	10184	lipoma HMGIC fusion partner-like 2
TFF1	0.311903	13.0308	6.2941	8.07512e-05	0.00159607	1.25859	7031	trefoil factor 1
PAN2	0.311886	9.48835	5.16592	0.000390312	0.00535567	-0.411016	9924	PAN2 poly(A) specific ribonuclease subunit
WDR36	0.311751	8.14661	3.77255	0.00349514	0.0302645	-2.70625	134430	WD repeat domain 36
HS.483906	0.311736	8.23939	5.74841	0.000169257	0.00278123	0.473134	NA	NA
ZBTB24	0.311711	9.06328	6.58801	5.51008e-05	0.0011879	1.66483	9841	zinc finger and BTB domain containing 24
PTPRA	0.31157	8.69076	6.55426	5.75402e-05	0.00122677	1.61877	5786	protein tyrosine phosphatase, receptor type, A
MID2	0.311508	8.9502	6.78938	4.26774e-05	0.000984958	1.93655	11043	midline 2
NAV2	0.311407	8.00154	5.95509	0.000127278	0.00224455	0.775456	89797	neuron navigator 2
LOC440160	0.311281	9.35471	6.19644	9.19156e-05	0.00175281	1.12102	NA	NA
LOC100129657	0.311246	9.81377	6.4103	6.93333e-05	0.00142226	1.42058	NA	NA
FAM13B	0.310983	10.1626	5.02169	0.000483619	0.00627836	-0.637235	51306	family with sequence similarity 13, member B
ARL1	0.31093	9.66555	6.94678	3.5074e-05	0.000839066	2.14528	400	ADP-ribosylation factor-like 1
ACYP2	0.310816	8.54699	5.24954	0.000345171	0.00487313	-0.281182	98	acylphosphatase 2, muscle type
ZNF721	0.31077	9.85566	5.28621	0.000327161	0.0046779	-0.224548	170960	zinc finger protein 721
LOC729776	0.310481	9.25453	5.38081	0.000285177	0.00421663	-0.0793235	NA	NA
TRIL	0.310461	7.82852	6.59782	5.44127e-05	0.00117746	1.67819	9865	TLR4 interactor with leucine-rich repeats
LOC650157	0.310428	10.713	5.16244	0.000392324	0.00537478	-0.416448	NA	NA
RIOK2	0.310088	9.46125	6.73705	4.55849e-05	0.00103485	1.86644	55781	RIO kinase 2
C12ORF49	0.309762	8.87724	6.61983	5.29023e-05	0.00115269	1.70813	NA	NA
ZIC3	0.309581	7.59813	5.21284	0.000364256	0.00508752	-0.338044	7547	Zic family member 3
C6ORF115	0.309529	10.9718	5.16641	0.000390031	0.00535394	-0.410256	NA	NA
KIT	0.309309	8.07184	5.43023	0.000265568	0.00398272	-0.00395815	3815	v-kit Hardy-Zuckerman 4 feline sarcoma viral oncogene homolog
SSR2	0.30921	8.84664	4.97249	0.000520658	0.00666196	-0.715049	6746	signal sequence receptor, beta (translocon-associated protein beta)
TMEM45B	0.309012	7.64927	6.42505	6.80131e-05	0.00140097	1.44102	120224	transmembrane protein 45B
LOC646347	0.30876	11.3682	4.16452	0.00183715	0.0182599	-2.03789	646347	spermine synthase pseudogene
NCOR2	0.3086	10.2879	6.07868	0.000107631	0.00196707	0.953416	9612	nuclear receptor corepressor 2
HSD17B11	0.30859	8.69657	6.91264	3.65894e-05	0.000868729	2.10027	51170	hydroxysteroid (17-beta) dehydrogenase 11
APBB3	0.308554	8.71012	6.34883	7.51401e-05	0.00151187	1.33511	10307	amyloid beta (A4) precursor protein-binding, family B, member 3
LOC647349	0.308358	10.182	5.8682	0.000143379	0.00245243	0.649083	NA	NA
VPS16	0.308355	8.62101	6.28131	8.21269e-05	0.00161223	1.24064	64601	vacuolar protein sorting 16 homolog (S. cerevisiae)
CADPS2	0.308275	8.94801	4.06986	0.00214209	0.0205205	-2.19795	93664	Ca++-dependent secretion activator 2
SMAD3	0.308147	10.248	6.06813	0.000109174	0.00198849	0.938307	4088	SMAD family member 3
LOC100128936	0.308038	12.6344	5.96398	0.000125743	0.00222427	0.788328	NA	NA
TRIM4	0.308024	10.1394	5.36019	0.000293814	0.00430584	-0.110882	89122	tripartite motif containing 4
CDK7	0.307795	10.6354	4.60002	0.000920572	0.0104939	-1.31467	1022	cyclin-dependent kinase 7
EEF1A2	0.307739	14.0532	3.84145	0.00311728	0.0276271	-2.58775	1917	eukaryotic translation elongation factor 1 alpha 2
HS.543250	0.307581	8.28404	4.93479	0.000551077	0.00699187	-0.774899	NA	NA
HS.130036	0.307498	9.24773	3.60485	0.00462767	0.0376024	-2.99612	NA	NA
HIPK2	0.307435	8.88238	5.45148	0.000257581	0.00387634	0.028355	28996	homeodomain interacting protein kinase 2
LOC645937	0.307415	8.59339	7.13147	2.79685e-05	0.000709708	2.38616	645937	zinc finger protein 598 pseudogene
SERINC3	0.307271	9.25752	6.57194	5.62483e-05	0.0012059	1.64291	10955	serine incorporator 3
EIF3D	0.307271	11.3244	4.96864	0.000523676	0.00668579	-0.721144	8664	eukaryotic translation initiation factor 3, subunit D
SPANXA2	0.306788	7.60646	6.72427	4.63269e-05	0.00104622	1.84927	728712	SPANX family, member A2
NBEAL2	0.306657	9.50761	2.8058	0.018209	0.108511	-4.38888	23218	neurobeachin-like 2
LMNB1	0.306458	9.62686	4.841	0.000635254	0.00785001	-0.924628	4001	lamin B1
ATP6AP2	0.306398	12.2432	6.28297	8.19462e-05	0.00161092	1.24298	10159	ATPase, H+ transporting, lysosomal accessory protein 2
ZCCHC7	0.306128	10.236	5.87376	0.000142285	0.00243974	0.657204	84186	zinc finger, CCHC domain containing 7
CCNG2	0.306032	9.30248	6.23339	8.7508e-05	0.00168996	1.17322	901	cyclin G2
HS.137971	0.305937	10.6507	3.28256	0.00799893	0.0578176	-3.55743	NA	NA
FTO	0.305732	8.12862	5.92412	0.000132783	0.0023239	0.730529	79068	fat mass and obesity associated
SSFA2	0.305145	9.01654	6.14069	9.9024e-05	0.0018407	1.04191	6744	sperm specific antigen 2
KIAA0194	0.305117	9.79239	5.63172	0.000199333	0.00317615	0.299798	NA	NA
LOC402644	0.304696	11.1797	5.63062	0.000199642	0.0031796	0.29816	402644	peptidylprolyl isomerase A (cyclophilin A) pseudogene
LEPROT	0.304625	10.2684	6.24687	8.59567e-05	0.0016676	1.19222	54741	leptin receptor overlapping transcript
G6PC3	0.304421	8.74864	5.81497	0.000154312	0.00259844	0.571144	92579	glucose 6 phosphatase, catalytic, 3
KCTD10	0.304265	8.8779	6.38695	7.14804e-05	0.00145511	1.38817	83892	potassium channel tetramerization domain containing 10
SDSL	0.303948	9.07259	5.75385	0.000167979	0.00276679	0.481165	113675	serine dehydratase-like
LARP1	0.303771	9.08742	5.1475	0.000401077	0.00546877	-0.439746	23367	La ribonucleoprotein domain family, member 1
CTNND2	0.303186	7.69263	5.38954	0.000281604	0.00417984	-0.065986	1501	catenin (cadherin-associated protein), delta 2
SPERT	0.302904	7.77106	6.03022	0.000114916	0.00207832	0.883887	220082	spermatid associated
ARF5	0.302557	10.7016	4.66654	0.000830282	0.00966795	-1.20624	381	ADP-ribosylation factor 5
KRTAP4-1	0.302503	7.77888	5.84607	0.00014782	0.00251969	0.616729	85285	keratin associated protein 4-1
MORF4L1	0.302295	12.2884	6.33327	7.66912e-05	0.00153595	1.3134	10933	mortality factor 4 like 1
PCBP2	0.30227	12.6908	6.45913	6.50653e-05	0.0013581	1.48811	5094	poly(rC) binding protein 2
LOC642909	0.30214	9.05938	6.30075	8.00457e-05	0.00158664	1.26791	NA	NA
LOC100131572	0.30197	9.83017	3.31277	0.00759615	0.0556015	-3.50468	NA	NA
NT5C2	0.301857	12.4956	6.22369	8.86428e-05	0.00170446	1.15953	22978	5'-nucleotidase, cytosolic II
WBP2	0.30169	12.8659	6.5947	5.46303e-05	0.00118143	1.67395	23558	WW domain binding protein 2
CLTA	0.301466	10.1635	5.55028	0.000223687	0.00347636	0.177709	1211	clathrin, light chain A
WARS	0.301458	9.90872	5.5536	0.000222633	0.00346776	0.182708	7453	tryptophanyl-tRNA synthetase
LOC728666	0.30121	10.2214	5.56856	0.000217955	0.00341638	0.205195	NA	NA
LOC729009	0.300896	12.7604	3.97435	0.00250398	0.023193	-2.36035	NA	NA
EIF3M	0.300674	11.268	6.6526	5.07371e-05	0.0011161	1.75257	10480	eukaryotic translation initiation factor 3, subunit M
LOC730382	0.30035	9.22089	3.95253	0.00259531	0.0238733	-2.39758	NA	NA
BIK	0.300335	7.82867	4.1975	0.00174192	0.0174182	-1.98235	638	BCL2-interacting killer (apoptosis-inducing)
PRPF39	0.300175	7.98657	5.6326	0.000199084	0.00317364	0.301121	55015	pre-mRNA processing factor 39
GMFB	0.300173	11.9168	3.94676	0.00262003	0.0240496	-2.40743	2764	glia maturation factor, beta
PAPSS1	0.300083	10.286	6.1272	0.000100832	0.0018684	1.0227	9061	3'-phosphoadenosine 5'-phosphosulfate synthase 1
LOC100131866	0.300068	9.9166	5.38833	0.000282098	0.00418064	-0.0678399	NA	NA
PRKAA1	0.299855	9.42599	5.10725	0.000425721	0.00572158	-0.502696	5562	protein kinase, AMP-activated, alpha 1 catalytic subunit
PIGF	0.299695	8.91137	6.92772	3.59114e-05	0.000855559	2.12018	5281	phosphatidylinositol glycan anchor biosynthesis, class F
CREBL2	0.299677	7.97173	5.80429	0.000156611	0.0026248	0.55546	1389	cAMP responsive element binding protein-like 2
EIF3H	0.299636	12.3445	6.00431	0.000119027	0.00213265	0.846584	8667	eukaryotic translation initiation factor 3, subunit H
LOC100133185	0.299622	9.10626	4.24968	0.00160172	0.0162933	-1.89473	NA	NA
RBMS2	0.299274	8.11654	5.23087	0.000354742	0.00498594	-0.310082	5939	RNA binding motif, single stranded interacting protein 2
BTBD1	0.29925	9.57081	4.95648	0.000533354	0.00679683	-0.740446	53339	BTB (POZ) domain containing 1
PPIC	0.299057	11.8158	6.72273	4.64172e-05	0.00104689	1.8472	5480	peptidylprolyl isomerase C (cyclophilin C)
GTF2F1	0.298965	9.93168	5.22161	0.000359599	0.00504195	-0.324451	2962	general transcription factor IIF, polypeptide 1, 74kDa
SH3D19	0.298963	8.95359	3.4549	0.00596261	0.046034	-3.25677	152503	SH3 domain containing 19
NDFIP1	0.298837	8.74329	6.16483	9.58766e-05	0.00179383	1.07621	80762	Nedd4 family interacting protein 1
TATDN2	0.298753	10.3028	4.2941	0.00149171	0.0153635	-1.82038	9797	TatD DNase domain containing 2
BLMH	0.298654	8.38015	2.86036	0.0165655	0.101006	-4.29418	642	bleomycin hydrolase
R3HDM2	0.298635	8.15861	5.33392	0.000305221	0.00443364	-0.151161	22864	R3H domain containing 2
DDX46	0.298464	8.91457	5.79433	0.000158791	0.00264913	0.540807	9879	DEAD (Asp-Glu-Ala-Asp) box polypeptide 46
OSR2	0.29845	9.001	6.42861	6.76984e-05	0.00139867	1.44594	116039	odd-skipped related transciption factor 2
RERE	0.298422	8.64657	5.56457	0.000219191	0.00342799	0.19921	473	arginine-glutamic acid dipeptide (RE) repeats
STK38	0.298323	10.9973	5.48741	0.000244661	0.00372703	0.0828202	11329	serine/threonine kinase 38
LOC100132805	0.298125	7.67549	6.97095	3.40423e-05	0.000820482	2.17704	NA	NA
AKR7A2	0.297926	11.8949	6.46875	6.42581e-05	0.00134357	1.50138	8574	aldo-keto reductase family 7, member A2
PLCL1	0.297876	7.52301	6.75502	4.45629e-05	0.00101831	1.89056	5334	phospholipase C-like 1
FGFR3	0.29768	9.71047	6.8197	4.10845e-05	0.000953908	1.97701	2261	fibroblast growth factor receptor 3
LOC729708	0.29766	10.7416	5.28946	0.000325616	0.00466734	-0.219542	NA	NA
RNASET2	0.29763	12.6066	6.68464	4.87121e-05	0.00108455	1.79588	8635	ribonuclease T2
PAX9	0.297569	8.45824	4.48767	0.00109747	0.0120969	-1.49907	5083	paired box 9
SLC22A18	0.297293	8.24759	6.41135	6.9238e-05	0.00142226	1.42204	5002	solute carrier family 22, member 18
PDCD6	0.297155	12.1838	6.45881	6.50924e-05	0.0013581	1.48767	10016	programmed cell death 6
VTI1B	0.296953	10.2177	4.82839	0.000647575	0.00796846	-0.944852	10490	vesicle transport through interaction with t-SNAREs 1B
ATP6V0B	0.296863	10.2893	5.03545	0.000473763	0.00618048	-0.615518	533	ATPase, H+ transporting, lysosomal 21kDa, V0 subunit b
CBLB	0.296847	9.18065	6.43544	6.70993e-05	0.00138958	1.45539	868	Cbl proto-oncogene B, E3 ubiquitin protein ligase
C20ORF30	0.296736	11.2086	6.73618	4.56348e-05	0.0010353	1.86528	NA	NA
EML1	0.296686	9.64031	6.18352	9.35122e-05	0.00176925	1.10273	2009	echinoderm microtubule associated protein like 1
LOC347376	0.296529	11.1889	4.7506	0.000729402	0.00875485	-1.07006	NA	NA
KRTHB6	0.296524	7.57117	6.61082	5.35152e-05	0.00116312	1.69588	NA	NA
SACM1L	0.296396	9.88523	4.61448	0.000900103	0.010291	-1.29106	22908	SAC1 suppressor of actin mutations 1-like (yeast)
KIAA0240	0.296153	9.24678	4.78226	0.000694847	0.00842463	-1.019	NA	NA
LOC645351	0.296089	8.27868	6.26422	8.4004e-05	0.0016398	1.21663	NA	NA
ITPR3	0.296027	11.3634	6.07239	0.000108549	0.00198094	0.944403	3710	inositol 1,4,5-trisphosphate receptor, type 3
CELSR2	0.29595	11.5356	4.87755	0.000600925	0.00749546	-0.866129	1952	cadherin, EGF LAG seven-pass G-type receptor 2
LOC729340	0.295719	11.6039	4.74914	0.000731038	0.00876538	-1.07241	NA	NA
SUPT3H	0.295442	7.8135	4.38637	0.00128785	0.0136824	-1.66665	8464	SPT3 homolog, SAGA and STAGA complex component
LOC728431	0.295308	8.73564	5.02823	0.000478908	0.00623231	-0.626911	NA	NA
MCTS1	0.295164	10.5469	6.60819	5.36955e-05	0.00116557	1.6923	28985	malignant T cell amplified sequence 1
RELL2	0.29508	7.6706	6.16928	9.5307e-05	0.00178623	1.08254	285613	RELT-like 2
PIGT	0.295043	10.1332	4.37707	0.001307	0.0138392	-1.6821	51604	phosphatidylinositol glycan anchor biosynthesis, class T
SOX9	0.294937	7.8902	4.37503	0.00131124	0.0138756	-1.68549	6662	SRY (sex determining region Y)-box 9
PPP1R2	0.294766	10.0496	4.58659	0.000940033	0.0106701	-1.33663	5504	protein phosphatase 1, regulatory (inhibitor) subunit 2
CASP3	0.294639	8.20971	6.53268	5.91614e-05	0.00125593	1.58923	836	caspase 3, apoptosis-related cysteine peptidase
LOC652489	0.294461	9.93018	5.28639	0.000327078	0.0046779	-0.22428	NA	NA
METRN	0.294228	8.2393	3.93723	0.00266139	0.0243391	-2.4237	79006	meteorin, glial cell differentiation regulator
CPSF6	0.294195	7.82589	6.67727	4.91702e-05	0.00109061	1.78592	11052	cleavage and polyadenylation specific factor 6, 68kDa
SMARCC2	0.294162	9.33772	6.37101	7.29862e-05	0.00147796	1.36602	6601	SWI/SNF related, matrix associated, actin dependent regulator of chromatin, subfamily c, member 2
TMEM184A	0.294032	7.90371	5.90914	0.000135536	0.00236169	0.708754	202915	transmembrane protein 184A
TSNAX	0.293895	8.42813	5.05289	0.000461588	0.00606269	-0.588054	7257	translin-associated factor X
CREB3L2	0.293722	10.254	5.78675	0.00016047	0.00266972	0.529655	64764	cAMP responsive element binding protein 3-like 2
ZFYVE26	0.293126	9.09905	6.10396	0.000104029	0.00191435	0.989556	23503	zinc finger, FYVE domain containing 26
SRP19	0.293103	10.371	4.55183	0.000992444	0.0111555	-1.39357	6728	signal recognition particle 19kDa
IRS2	0.292996	8.36012	6.51161	6.07912e-05	0.00128659	1.56034	8660	insulin receptor substrate 2
FLJ33630	0.292556	8.05969	4.07246	0.00213301	0.0204392	-2.19353	NA	NA
GPBP1	0.292487	10.2473	4.08809	0.00207948	0.0200648	-2.16705	65056	GC-rich promoter binding protein 1
RAB22A	0.29246	10.7085	5.09613	0.000432809	0.00578323	-0.520124	57403	RAB22A, member RAS oncogene family
ETS2	0.292302	7.90155	5.10471	0.000427325	0.0057387	-0.506667	2114	v-ets avian erythroblastosis virus E26 oncogene homolog 2
EEF1E1	0.291724	10.6999	3.85665	0.00303982	0.0270859	-2.56167	9521	eukaryotic translation elongation factor 1 epsilon 1
PANK2	0.291668	9.06025	5.39476	0.00027949	0.0041538	-0.0580173	80025	pantothenate kinase 2
LOC727984	0.291077	9.50534	5.10391	0.000427835	0.00574333	-0.507926	NA	NA
LARP4	0.291063	9.85727	5.22395	0.000358364	0.00502666	-0.320815	113251	La ribonucleoprotein domain family, member 4
PTBP2	0.290967	8.86151	4.67282	0.000822258	0.00959384	-1.19604	58155	polypyrimidine tract binding protein 2
C1ORF116	0.290878	7.4837	6.76769	4.38571e-05	0.0010055	1.90754	NA	NA
ARPC4	0.290839	9.62868	4.1047	0.00202408	0.019656	-2.13892	10093	actin related protein 2/3 complex, subunit 4, 20kDa
SH3BGRL3	0.290786	9.60734	5.98709	0.000121846	0.00217172	0.82174	83442	SH3 domain binding glutamate-rich protein like 3
PPPDE2	0.290717	8.35292	6.45672	6.52692e-05	0.00135979	1.48479	NA	NA
STK35	0.290589	8.50058	5.87791	0.000141476	0.00242707	0.663252	140901	serine/threonine kinase 35
LOC550643	0.290509	12.5197	3.84362	0.00310608	0.0275489	-2.58402	NA	NA
YIPF5	0.290455	8.20963	5.4504	0.000257982	0.0038807	0.0267079	81555	Yip1 domain family, member 5
FAM108C1	0.290388	11.8583	6.02287	0.000116066	0.00209475	0.873321	NA	NA
VCX	0.290361	7.40332	6.21859	8.92447e-05	0.00171243	1.15234	26609	variable charge, X-linked
GLCE	0.289801	10.2517	5.41484	0.000271515	0.00405787	-0.0273893	26035	glucuronic acid epimerase
PURA	0.289772	8.61209	4.68593	0.000805765	0.00944908	-1.17474	5813	purine-rich element binding protein A
MAP4K5	0.289666	9.40292	4.50057	0.00107545	0.0118957	-1.47782	11183	mitogen-activated protein kinase kinase kinase kinase 5
SLC9A3R1	0.289236	12.3486	4.79889	0.00067739	0.00824801	-0.992228	9368	solute carrier family 9, subfamily A (NHE3, cation proton antiporter 3), member 3 regulator 1
LOC654096	0.289178	7.49543	3.84898	0.00307864	0.0273545	-2.57483	NA	NA
RARRES2	0.289148	7.56821	4.4961	0.00108303	0.0119719	-1.48518	5919	retinoic acid receptor responder (tazarotene induced) 2
SYPL1	0.289089	11.0377	6.29765	8.03737e-05	0.00159133	1.26357	6856	synaptophysin-like 1
MITF	0.288669	7.64717	6.11473	0.000102534	0.00189388	1.00493	4286	microphthalmia-associated transcription factor
TAF9	0.288419	8.86565	5.52948	0.000230403	0.00355052	0.146385	6880	TAF9 RNA polymerase II, TATA box binding protein (TBP)-associated factor, 32kDa
SVEP1	0.2884	7.37465	5.98609	0.000122013	0.00217172	0.820291	79987	sushi, von Willebrand factor type A, EGF and pentraxin domain containing 1
PLA2G3	0.288029	7.92635	5.39836	0.000278042	0.00413582	-0.0525215	50487	phospholipase A2, group III
AMDHD2	0.28791	7.92449	4.00952	0.00236377	0.0221844	-2.30043	51005	amidohydrolase domain containing 2
SUSD2	0.287837	8.4096	4.39797	0.00126439	0.0134703	-1.64741	56241	sushi domain containing 2
LOC100130111	0.287577	7.68937	5.65549	0.00019277	0.00309575	0.335267	100130111	uncharacterized LOC100130111
PLEKHA5	0.287488	8.7527	2.89722	0.0155409	0.0962473	-4.23011	54477	pleckstrin homology domain containing, family A member 5
PNPLA2	0.287307	9.44239	5.2873	0.000326642	0.00467432	-0.222868	57104	patatin-like phospholipase domain containing 2
IFI27L2	0.286989	9.26591	5.58656	0.000212466	0.00335305	0.232212	83982	interferon, alpha-inducible protein 27-like 2
LOC649853	0.286981	7.69364	6.21247	8.99751e-05	0.00172149	1.14369	NA	NA
EIF2S1	0.2867	9.95801	3.18248	0.00949723	0.0660862	-3.73232	1965	eukaryotic translation initiation factor 2, subunit 1 alpha, 35kDa
LRFN4	0.286661	8.76474	5.93477	0.000130862	0.00229723	0.745994	78999	leucine rich repeat and fibronectin type III domain containing 4
PRKCH	0.286628	9.82204	4.08196	0.00210031	0.0202041	-2.17743	5583	protein kinase C, eta
DUSP3	0.286055	11.1141	5.77626	0.000162823	0.0027011	0.51422	1845	dual specificity phosphatase 3
MFSD3	0.285766	10.2628	6.2379	8.6985e-05	0.0016819	1.17959	113655	major facilitator superfamily domain containing 3
KIAA0494	0.285549	10.6158	5.83353	0.000150402	0.00254887	0.59836	NA	NA
LOC652683	0.285537	7.59746	5.73923	0.000171438	0.00280511	0.459559	NA	NA
QARS	0.285324	12.0353	6.18212	9.36877e-05	0.00176925	1.10074	5859	glutaminyl-tRNA synthetase
OBFC2B	0.285185	9.50171	3.94718	0.00261823	0.0240459	-2.40672	NA	NA
LOC729580	0.285184	7.89115	5.09713	0.000432165	0.00577685	-0.518552	NA	NA
LOC100133760	0.285161	8.8551	3.40606	0.00647868	0.0491219	-3.34189	NA	NA
GPX2	0.285063	7.88969	5.88366	0.000140361	0.0024163	0.671646	2877	glutathione peroxidase 2
SLC25A29	0.284955	8.72191	4.46511	0.00113713	0.0124628	-1.53628	123096	solute carrier family 25 (mitochondrial carnitine/acylcarnitine carrier), member 29
RPSA	0.284877	12.2031	3.52476	0.0052971	0.0419224	-3.1352	3921	ribosomal protein SA
CST3	0.284551	12.6211	4.13802	0.00191764	0.0188599	-2.08261	1471	cystatin C
PREI3	0.284464	9.25889	3.77802	0.00346343	0.0300424	-2.69682	NA	NA
SERINC1	0.284331	10.6686	3.7115	0.00386976	0.0326287	-2.81155	57515	serine incorporator 1
TMEM128	0.284292	8.31572	4.28245	0.00151978	0.015597	-1.83986	85013	transmembrane protein 128
TMEM175	0.284047	9.76159	5.61562	0.000203911	0.00324015	0.275746	84286	transmembrane protein 175
FGF12	0.283674	7.72043	5.05107	0.000462839	0.00607682	-0.59091	2257	fibroblast growth factor 12
CAMK2B	0.28366	7.86111	6.18709	9.30682e-05	0.00176509	1.10779	816	calcium/calmodulin-dependent protein kinase II beta
UQCRQ	0.283551	13.2986	5.91171	0.00013506	0.00235662	0.71249	27089	ubiquinol-cytochrome c reductase, complex III subunit VII, 9.5kDa
SDCCAG10	0.283456	10.2225	5.51592	0.000234901	0.00360542	0.125915	NA	NA
UGDH	0.283204	13.4573	3.97115	0.00251717	0.0232903	-2.36581	7358	UDP-glucose 6-dehydrogenase
AKR1B1	0.283103	8.64145	3.75768	0.00358278	0.0308616	-2.73188	231	aldo-keto reductase family 1, member B1 (aldose reductase)
UBE2Q1	0.283068	9.40856	5.18542	0.000379249	0.0052391	-0.380651	55585	ubiquitin-conjugating enzyme E2Q family member 1
EXD2	0.283042	10.1979	3.65195	0.00427558	0.0353712	-2.91452	55218	exonuclease 3'-5' domain containing 2
HPGD	0.282963	7.98775	4.84374	0.00063261	0.00782596	-0.920238	3248	hydroxyprostaglandin dehydrogenase 15-(NAD)
GIMAP2	0.282894	7.48053	5.90219	0.000136835	0.00237089	0.698639	26157	GTPase, IMAP family member 2
LOC645317	0.282569	12.3257	4.06569	0.00215669	0.0206218	-2.20502	NA	NA
MOCOS	0.282401	8.82836	5.68865	0.000184002	0.00297699	0.384597	55034	molybdenum cofactor sulfurase
ABCC2	0.282378	7.46667	5.48888	0.000244145	0.00372115	0.085053	1244	ATP-binding cassette, sub-family C (CFTR/MRP), member 2
LZTFL1	0.282323	8.08629	5.95464	0.000127356	0.00224478	0.774805	54585	leucine zipper transcription factor-like 1
PLDN	0.282181	8.96859	4.98143	0.000513706	0.00658272	-0.700878	NA	NA
TMED7	0.282169	11.0972	5.32024	0.000311346	0.00450186	-0.172167	51014	transmembrane p24 trafficking protein 7
FLJ10916	0.282146	10.0331	6.50637	6.12042e-05	0.00129454	1.55314	NA	NA
ECHDC1	0.28201	9.15775	5.03202	0.000476202	0.00620343	-0.620934	55862	ethylmalonyl-CoA decarboxylase 1
UFC1	0.281764	10.7758	4.06542	0.00215763	0.0206218	-2.20547	51506	ubiquitin-fold modifier conjugating enzyme 1
SPIRE2	0.281558	8.53505	6.5016	6.15823e-05	0.00130016	1.5466	84501	spire-type actin nucleation factor 2
HS.400256	0.281527	7.70146	5.22985	0.000355277	0.0049902	-0.311674	NA	NA
TRAPPC5	0.281459	10.0697	5.00208	0.00049803	0.00642161	-0.668203	126003	trafficking protein particle complex 5
RBBP4	0.281398	9.01382	4.96928	0.000523177	0.0066835	-0.720137	5928	retinoblastoma binding protein 4
ELL3	0.281085	8.1487	4.45262	0.00115975	0.0126229	-1.55692	80237	elongation factor RNA polymerase II-like 3
PCK2	0.281055	8.89232	5.58006	0.00021443	0.00337637	0.222466	5106	phosphoenolpyruvate carboxykinase 2 (mitochondrial)
MARVELD2	0.281	9.57307	5.00481	0.000495998	0.00640312	-0.663891	153562	MARVEL domain containing 2
RNF41	0.280949	7.84557	6.4586	6.51096e-05	0.0013581	1.48739	10193	ring finger protein 41, E3 ubiquitin protein ligase
TOMM20	0.280848	11.8755	6.27999	8.22693e-05	0.00161412	1.2388	9804	translocase of outer mitochondrial membrane 20 homolog (yeast)
BIRC6	0.280716	8.54697	4.84919	0.00062738	0.00776957	-0.911497	57448	baculoviral IAP repeat containing 6
UBLCP1	0.280607	9.49654	4.02093	0.00232009	0.0218635	-2.28103	134510	ubiquitin-like domain containing CTD phosphatase 1
IGF2R	0.280562	10.0599	4.56449	0.000973005	0.0109761	-1.37281	3482	insulin-like growth factor 2 receptor
LOC728537	0.280451	7.61494	5.55058	0.000223591	0.00347636	0.178163	NA	NA
UBL4A	0.280409	9.73613	6.31183	7.8886e-05	0.00157259	1.28342	8266	ubiquitin-like 4A
LOC650832	0.280172	9.12865	5.52446	0.000232058	0.00356968	0.138807	NA	NA
ACAD8	0.280142	8.69612	4.61158	0.000904168	0.0103238	-1.29579	27034	acyl-CoA dehydrogenase family, member 8
C9ORF85	0.280073	7.92365	4.50263	0.00107197	0.0118725	-1.47443	NA	NA
ZNF319	0.279864	8.40577	5.58362	0.000213351	0.00336396	0.22781	57567	zinc finger protein 319
HIF1A	0.279688	10.7765	5.53954	0.000227127	0.00350782	0.161549	3091	hypoxia inducible factor 1, alpha subunit (basic helix-loop-helix transcription factor)
LOC729236	0.279649	11.0864	4.2167	0.0016889	0.0170023	-1.95009	NA	NA
C12ORF47	0.279382	10.8078	6.12422	0.000101236	0.00187189	1.01846	NA	NA
LOC644869	0.279357	8.72043	5.4793	0.000247515	0.00375582	0.0705442	NA	NA
TMEM27	0.279069	7.70713	3.94371	0.00263317	0.0241449	-2.41263	57393	transmembrane protein 27
ADM	0.278921	8.80563	6.49061	6.24641e-05	0.00131015	1.53148	133	adrenomedullin
AGGF1	0.278485	9.1876	3.97891	0.00248532	0.0230572	-2.35258	55109	angiogenic factor with G patch and FHA domains 1
TRIM41	0.278028	8.99081	5.04718	0.000465537	0.00610531	-0.597041	90933	tripartite motif containing 41
PAQR8	0.278022	8.07296	5.87218	0.000142595	0.00244385	0.654895	85315	progestin and adipoQ receptor family member VIII
C17ORF28	0.277929	9.69566	5.76683	0.000164972	0.00272633	0.500313	NA	NA
LEO1	0.277918	9.09384	5.03566	0.000473615	0.00618048	-0.615189	123169	LEO1 homolog, Paf1/RNA polymerase II complex component
GPAA1	0.277829	8.88975	6.36376	7.36825e-05	0.00148858	1.35593	8733	glycosylphosphatidylinositol anchor attachment 1
MEX3B	0.277744	9.08744	6.1751	9.45693e-05	0.00177967	1.09079	84206	mex-3 RNA binding family member B
LRRC8D	0.277646	8.03154	4.45477	0.00115581	0.0125998	-1.55335	55144	leucine rich repeat containing 8 family, member D
CENTG2	0.277591	10.4149	6.00709	0.000118578	0.0021268	0.850595	NA	NA
PPP2CB	0.277224	9.68999	6.06856	0.00010911	0.00198849	0.938923	5516	protein phosphatase 2, catalytic subunit, beta isozyme
GPR65	0.277168	7.46226	5.56095	0.000220322	0.00344104	0.193756	8477	G protein-coupled receptor 65
ZNF318	0.277028	9.39239	4.76638	0.000711955	0.00857809	-1.04459	24149	zinc finger protein 318
XPC	0.276966	10.5791	4.21339	0.00169792	0.017061	-1.95565	7508	xeroderma pigmentosum, complementation group C
MTHFR	0.276933	8.07019	5.40273	0.000276297	0.00411691	-0.0458585	4524	methylenetetrahydrofolate reductase (NAD(P)H)
ARHGAP4	0.276799	8.04463	5.54038	0.000226856	0.0035052	0.162813	393	Rho GTPase activating protein 4
RPS28	0.276738	13.6171	4.15865	0.00185467	0.0184024	-2.04779	6234	ribosomal protein S28
HS.582764	0.276735	7.79255	6.04902	0.00011203	0.00203141	0.910893	NA	NA
RNASEL	0.276705	9.02157	6.18083	9.38484e-05	0.00176925	1.09892	6041	ribonuclease L (2',5'-oligoisoadenylate synthetase-dependent)
TACC1	0.276372	9.49302	5.29651	0.000322288	0.00462346	-0.208684	6867	transforming, acidic coiled-coil containing protein 1
NOB1	0.276231	8.88778	6.38419	7.17381e-05	0.00145865	1.38435	28987	NIN1/RPN12 binding protein 1 homolog
VIM	0.27613	8.00786	5.45445	0.000256489	0.00386326	0.0328513	7431	vimentin
TRAPPC3	0.276074	10.7808	5.66908	0.000189124	0.00304848	0.355503	27095	trafficking protein particle complex 3
TAP1	0.275959	9.20532	4.60667	0.0009111	0.0103927	-1.30381	6890	transporter 1, ATP-binding cassette, sub-family B (MDR/TAP)
ICK	0.275921	8.51114	5.32175	0.000310664	0.00449521	-0.16985	22858	intestinal cell (MAK-like) kinase
HS.571245	0.275853	8.72216	5.74245	0.000170669	0.00279782	0.464323	NA	NA
NMI	0.275709	9.03858	3.42589	0.00626381	0.0479626	-3.30732	9111	N-myc (and STAT) interactor
C1ORF149	0.275679	8.09062	4.82396	0.000651955	0.008003	-0.951948	NA	NA
TSC22D1	0.275588	10.6027	4.66265	0.000835293	0.00971325	-1.21256	8848	TSC22 domain family, member 1
QDPR	0.275528	9.18693	5.67829	0.000186695	0.00301582	0.369199	5860	quinoid dihydropteridine reductase
DTX2	0.275358	8.92202	4.71078	0.000775462	0.00918063	-1.13445	113878	deltex 2, E3 ubiquitin ligase
CTDSP1	0.275256	8.86255	4.74342	0.000737485	0.00882647	-1.08165	58190	CTD (carboxy-terminal domain, RNA polymerase II, polypeptide A) small phosphatase 1
CLCN3	0.275196	8.54445	6.26756	8.36333e-05	0.00163349	1.22133	1182	chloride channel, voltage-sensitive 3
ARL2BP	0.275056	10.3144	5.0547	0.000460344	0.00605534	-0.585206	23568	ADP-ribosylation factor-like 2 binding protein
LOC100134273	0.274999	11.1468	5.51755	0.000234355	0.00360023	0.128377	NA	NA
MAP3K5	0.274641	8.26426	3.22744	0.00879141	0.0622233	-3.65374	4217	mitogen-activated protein kinase kinase kinase 5
MMS19	0.274436	9.74893	2.77199	0.0193085	0.113646	-4.44744	64210	MMS19 homolog, cytosolic iron-sulfur assembly component
ABHD3	0.274421	8.39472	4.11584	0.00198783	0.0194018	-2.12009	171586	abhydrolase domain containing 3
C1ORF128	0.27441	10.3608	5.78148	0.000161647	0.00268544	0.521905	NA	NA
ASB9	0.274393	8.14607	4.91761	0.000565559	0.00713418	-0.802233	140462	ankyrin repeat and SOCS box containing 9
AFTPH	0.274205	9.06581	5.38822	0.00028214	0.00418064	-0.0679981	54812	aftiphilin
LOC100130452	0.273851	7.7237	3.83985	0.00312557	0.0276863	-2.59051	100130452	uncharacterized LOC100130452
LY6G6C	0.273792	7.67155	4.66962	0.00082634	0.00962851	-1.20124	80740	lymphocyte antigen 6 complex, locus G6C
SAT1	0.273628	11.0581	5.77194	0.000163804	0.00271219	0.507847	6303	spermidine/spermine N1-acetyltransferase 1
LOC392301	0.273533	8.24964	4.78641	0.000690445	0.00837711	-1.01232	NA	NA
PPP1R3F	0.273525	8.22843	6.28739	8.14699e-05	0.00160556	1.24917	89801	protein phosphatase 1, regulatory subunit 3F
SCRIB	0.273511	9.81136	5.43701	0.00026299	0.00394746	0.00636506	23513	scribbled planar cell polarity protein
LOC728153	0.273463	8.48666	4.51171	0.00105679	0.0117365	-1.45947	NA	NA
CTNNBL1	0.27335	9.6978	5.20841	0.000366635	0.0050979	-0.344921	56259	catenin, beta like 1
PABPC1	0.273202	13.7411	5.4005	0.000277184	0.00412659	-0.0492502	26986	poly(A) binding protein, cytoplasmic 1
TACC2	0.272868	8.94619	5.73701	0.00017197	0.00281249	0.456275	10579	transforming, acidic coiled-coil containing protein 2
ANXA9	0.272827	9.7487	5.80294	0.000156906	0.00262681	0.553467	8416	annexin A9
ITFG1	0.272661	9.6511	6.17019	9.51919e-05	0.00178623	1.08383	81533	integrin alpha FG-GAP repeat containing 1
ESPN	0.272437	8.697	5.25553	0.00034216	0.00484397	-0.271923	83715	espin
PIGB	0.272295	9.12823	4.39941	0.0012615	0.0134519	-1.64501	9488	phosphatidylinositol glycan anchor biosynthesis, class B
LOC729992	0.272174	8.6879	5.38036	0.000285365	0.00421762	-0.0800213	NA	NA
ALDH5A1	0.271614	10.188	4.83299	0.00064305	0.00792683	-0.93747	7915	aldehyde dehydrogenase 5 family, member A1
TAF7	0.271586	10.5752	4.46207	0.00114259	0.0125098	-1.5413	6879	TAF7 RNA polymerase II, TATA box binding protein (TBP)-associated factor, 55kDa
LOC388532	0.271488	12.4646	6.16846	9.54123e-05	0.00178707	1.08137	NA	NA
B3GNT4	0.271418	7.66176	4.1878	0.00176938	0.0176622	-1.99868	79369	UDP-GlcNAc:betaGal beta-1,3-N-acetylglucosaminyltransferase 4
RSBN1	0.271344	10.232	3.43931	0.00612257	0.0470804	-3.28393	54665	round spermatid basic protein 1
CHMP4C	0.271066	9.5768	5.42039	0.000269356	0.00402734	-0.0189436	92421	charged multivesicular body protein 4C
TOM1	0.270596	8.49076	4.67337	0.000821557	0.00958889	-1.19514	10043	target of myb1 membrane trafficking protein
C8ORF40	0.270513	9.71834	5.93077	0.00013158	0.00230634	0.740185	NA	NA
ZHX2	0.270506	9.65674	5.79095	0.000159536	0.00265673	0.535844	22882	zinc fingers and homeoboxes 2
SAV1	0.270142	8.26871	5.18572	0.000379084	0.00523891	-0.38019	60485	salvador family WW domain containing protein 1
DNAJC22	0.270122	8.35443	5.90398	0.0001365	0.00236935	0.70124	79962	DnaJ (Hsp40) homolog, subfamily C, member 22
EIF3F	0.27007	11.0134	4.46996	0.00112848	0.0123836	-1.52828	8665	eukaryotic translation initiation factor 3, subunit F
LOC653506	0.270017	13.1129	5.56174	0.000220074	0.003439	0.194951	NA	NA
BMPR2	0.269746	9.13984	5.98962	0.000121428	0.00216672	0.825388	659	bone morphogenetic protein receptor, type II (serine/threonine kinase)
CDS1	0.269662	10.8273	4.45384	0.0011575	0.0126143	-1.55489	1040	CDP-diacylglycerol synthase (phosphatidate cytidylyltransferase) 1
NAPEPLD	0.269595	8.7146	3.62148	0.00450009	0.0368404	-2.96731	222236	N-acyl phosphatidylethanolamine phospholipase D
JARID2	0.269586	10.6083	4.63385	0.000873418	0.0100521	-1.25945	3720	jumonji, AT rich interactive domain 2
LOC643287	0.269534	11.4701	2.52856	0.029445	0.156391	-4.86557	NA	NA
POLR3B	0.269507	9.58317	4.25079	0.00159886	0.0162691	-1.89287	55703	polymerase (RNA) III (DNA directed) polypeptide B
HLA-A	0.269117	10.8287	4.47153	0.00112569	0.0123608	-1.52568	3105	major histocompatibility complex, class I, A
HS.355933	0.269041	8.93776	5.09821	0.000431469	0.00577423	-0.516852	NA	NA
UQCRH	0.268985	11.1332	6.01025	0.000118072	0.00212156	0.855138	7388	ubiquinol-cytochrome c reductase hinge protein
NSMCE2	0.268944	9.80439	4.05899	0.00218036	0.0208124	-2.21639	286053	NSE2/MMS21 homolog, SMC5-SMC6 complex SUMO ligase
LOC400061	0.268943	8.3059	4.69219	0.000798025	0.00937416	-1.1646	400061	NSA2 ribosome biogenesis homolog (S. cerevisiae) pseudogene
CROT	0.268796	8.40706	4.29619	0.00148672	0.0153213	-1.81688	54677	carnitine O-octanoyltransferase
EHD4	0.26876	9.00831	3.7288	0.00375957	0.0319204	-2.78169	30844	EH-domain containing 4
SFRS12	0.268651	9.37722	6.11688	0.000102238	0.00188941	1.008	NA	NA
CCNJL	0.26861	8.02475	5.08849	0.000437749	0.00583576	-0.532103	79616	cyclin J-like
LOC100129028	0.268496	13.3211	3.83407	0.00315563	0.0278885	-2.60043	NA	NA
MEPCE	0.268274	8.7613	2.54417	0.0286599	0.153027	-4.83898	56257	methylphosphate capping enzyme
VASN	0.267939	9.12651	4.17604	0.00180328	0.0179748	-2.01848	114990	vasorin
ZNF746	0.267405	9.28528	5.82498	0.00015219	0.00257394	0.585832	155061	zinc finger protein 746
SPESP1	0.267325	8.00294	4.67548	0.000818887	0.00956738	-1.19172	246777	sperm equatorial segment protein 1
FAM44B	0.267325	12.1909	4.46022	0.00114593	0.0125236	-1.54436	NA	NA
TMEM50B	0.267261	9.68018	5.15051	0.000399298	0.00545094	-0.435051	757	transmembrane protein 50B
EIF2AK3	0.267173	9.29055	3.53527	0.00520382	0.0413255	-3.11693	9451	eukaryotic translation initiation factor 2-alpha kinase 3
AFG3L2	0.267142	10.5614	4.45704	0.00115168	0.0125707	-1.54961	10939	AFG3-like AAA ATPase 2
SLC38A2	0.266925	12.8268	4.28524	0.00151299	0.015539	-1.83518	54407	solute carrier family 38, member 2
CCDC74B	0.266859	8.70569	4.3311	0.00140615	0.0146673	-1.75861	91409	coiled-coil domain containing 74B
TM2D2	0.26678	8.16375	5.56891	0.000217847	0.00341638	0.205722	83877	TM2 domain containing 2
SMARCD2	0.266586	9.91598	3.59759	0.00468459	0.0380011	-3.00872	6603	SWI/SNF related, matrix associated, actin dependent regulator of chromatin, subfamily d, member 2
GPRC5C	0.26653	9.18791	5.21095	0.00036527	0.00509468	-0.340979	55890	G protein-coupled receptor, class C, group 5, member C
C14ORF43	0.266227	8.97196	5.57806	0.000215038	0.00337981	0.219466	NA	NA
C5ORF54	0.266217	8.86979	4.26167	0.00157121	0.0160159	-1.87464	NA	NA
RNF19A	0.266194	8.59367	4.04121	0.0022445	0.0213163	-2.24656	25897	ring finger protein 19A, RBR E3 ubiquitin protein ligase
NAB1	0.266162	9.03309	4.92443	0.000559758	0.00708129	-0.79137	4664	NGFI-A binding protein 1 (EGR1 binding protein 1)
PEX7	0.266111	9.43718	3.89403	0.00285776	0.0257882	-2.49761	5191	peroxisomal biogenesis factor 7
SYT13	0.266027	7.46193	5.90303	0.000136677	0.00236935	0.69986	57586	synaptotagmin XIII
PPBP	0.266025	7.73408	3.62122	0.00450203	0.0368404	-2.96775	5473	pro-platelet basic protein (chemokine (C-X-C motif) ligand 7)
KIAA0430	0.265981	9.76756	4.95366	0.000535623	0.00682074	-0.744921	9665	KIAA0430
PPFIBP2	0.26585	8.03779	5.02457	0.000481539	0.00625369	-0.632689	8495	PTPRF interacting protein, binding protein 2 (liprin beta 2)
SEC14L1	0.265729	8.41373	5.14094	0.00040499	0.00551162	-0.449998	6397	SEC14-like lipid binding 1
CLDN23	0.265645	9.00666	5.07357	0.000447575	0.00593482	-0.555527	137075	claudin 23
MRPL45	0.265526	9.45416	5.30957	0.000316217	0.0045571	-0.18858	84311	mitochondrial ribosomal protein L45
WDR40A	0.265499	10.8186	5.37867	0.000286064	0.00422614	-0.0826064	NA	NA
PGLS	0.265381	9.50105	5.53508	0.000228576	0.00352549	0.154815	25796	6-phosphogluconolactonase
LOC100131787	0.265106	10.8206	4.51251	0.00105548	0.0117278	-1.45816	NA	NA
PURB	0.264998	10.5131	3.03524	0.0122402	0.0800955	-3.98954	5814	purine-rich element binding protein B
SLC30A5	0.264985	9.91422	5.79874	0.000157822	0.00263924	0.547293	64924	solute carrier family 30 (zinc transporter), member 5
RHOD	0.264963	10.7575	4.55432	0.000988581	0.0111282	-1.38948	29984	ras homolog family member D
RBM16	0.264904	9.72559	5.2565	0.000341674	0.00484397	-0.270422	NA	NA
IGF2BP2	0.264816	8.00077	5.82672	0.000151824	0.00256902	0.58838	10644	insulin-like growth factor 2 mRNA binding protein 2
GSTA1	0.264809	7.46354	6.19134	9.25421e-05	0.00175992	1.11381	2938	glutathione S-transferase alpha 1
LRP11	0.264763	10.5879	4.88894	0.000590642	0.00740447	-0.847949	84918	low density lipoprotein receptor-related protein 11
CCT5	0.264699	8.94736	5.84652	0.000147729	0.00251938	0.617382	22948	chaperonin containing TCP1, subunit 5 (epsilon)
ZNF763	0.264459	8.35245	4.13428	0.00192928	0.0189476	-2.08892	284390	zinc finger protein 763
HS.536748	0.264305	8.67168	3.63079	0.00443022	0.0363557	-2.95117	NA	NA
VGLL1	0.26428	7.56003	5.55794	0.000221265	0.0034542	0.189236	51442	vestigial-like family member 1
VPS39	0.264135	8.07621	6.05876	0.000110564	0.00200903	0.924874	23339	vacuolar protein sorting 39 homolog (S. cerevisiae)
OSTCL	0.264121	7.80047	4.49256	0.00108907	0.0120196	-1.49101	NA	NA
KIF1B	0.263982	9.13362	4.2665	0.00155908	0.015911	-1.86655	23095	kinesin family member 1B
SPSB1	0.263846	8.39692	5.12051	0.000417425	0.00564509	-0.481925	80176	splA/ryanodine receptor domain and SOCS box containing 1
HS.294103	0.263655	9.65142	5.28085	0.000329734	0.00470112	-0.232828	NA	NA
STK3	0.263604	11.2283	4.32279	0.00142491	0.0148297	-1.77248	6788	serine/threonine kinase 3
ZFAND1	0.26354	10.1918	3.09097	0.0111177	0.0746264	-3.89221	79752	zinc finger, AN1-type domain 1
LARGE	0.263539	9.87912	5.76755	0.000164807	0.0027249	0.501375	9215	like-glycosyltransferase
ARHGEF4	0.263507	7.56568	5.49197	0.00024307	0.00370783	0.0897261	50649	Rho guanine nucleotide exchange factor (GEF) 4
TSPAN3	0.26298	10.06	6.12884	0.000100609	0.00186528	1.02505	10099	tetraspanin 3
ZNF322A	0.262872	9.05101	4.64686	0.000855973	0.00989733	-1.23826	NA	NA
MFSD10	0.26275	11.9262	5.41014	0.000273361	0.00408194	-0.0345589	10227	major facilitator superfamily domain containing 10
NHP2	0.262739	10.8833	4.40291	0.00125453	0.0134021	-1.63921	55651	NHP2 ribonucleoprotein
INO80C	0.262695	9.07726	3.56917	0.00491438	0.0394973	-3.05804	125476	INO80 complex subunit C
43352	0.262689	13.5422	6.02055	0.000116432	0.00209916	0.869982	NA	NA
KRCC1	0.262625	9.78374	4.88077	0.000598002	0.00746706	-0.860993	51315	lysine-rich coiled-coil 1
GPR108	0.262445	8.07872	5.50434	0.000238814	0.00365901	0.108424	56927	G protein-coupled receptor 108
ARPC1A	0.262349	12.1474	3.29851	0.00778358	0.0566457	-3.52957	10552	actin related protein 2/3 complex, subunit 1A, 41kDa
LSM14A	0.262297	10.7618	5.60317	0.000207529	0.00328711	0.257113	26065	LSM14A mRNA processing body assembly factor
EEF1D	0.262139	10.5973	5.28153	0.000329404	0.00469835	-0.23177	1936	eukaryotic translation elongation factor 1 delta (guanine nucleotide exchange protein)
FAM63A	0.261698	9.44955	5.24102	0.000349508	0.00491835	-0.294375	55793	family with sequence similarity 63, member A
SLCO3A1	0.261575	7.81207	5.16856	0.000388797	0.00534333	-0.406909	28232	solute carrier organic anion transporter family, member 3A1
SDF4	0.26153	9.0431	4.48614	0.0011001	0.0121221	-1.50158	51150	stromal cell derived factor 4
C5ORF42	0.261488	7.76255	5.10283	0.000428519	0.00574805	-0.50961	NA	NA
CEACAM5	0.261471	8.18339	3.65357	0.00426396	0.0352918	-2.91171	1048	carcinoembryonic antigen-related cell adhesion molecule 5
PARP11	0.261451	8.03684	5.6897	0.000183731	0.002974	0.386157	57097	poly (ADP-ribose) polymerase family, member 11
RSPH3	0.261313	8.49617	5.32855	0.000307609	0.00446272	-0.159401	83861	radial spoke 3 homolog (Chlamydomonas)
KLF9	0.261131	10.8015	4.43673	0.00118919	0.0128788	-1.58319	687	Kruppel-like factor 9
LOC158345	0.261111	12.2376	3.21789	0.00893676	0.062995	-3.67043	NA	NA
ZNF706	0.261052	8.71538	5.21596	0.000362594	0.00507369	-0.333213	51123	zinc finger protein 706
ZFAND6	0.260465	10.2001	4.61089	0.000905137	0.0103315	-1.29691	54469	zinc finger, AN1-type domain 6
C1ORF53	0.260451	9.7874	5.37136	0.000289103	0.00425834	-0.0937834	NA	NA
P4HTM	0.260382	10.2133	5.49259	0.000242856	0.00370619	0.0906595	54681	prolyl 4-hydroxylase, transmembrane (endoplasmic reticulum)
EFCAB4A	0.260332	8.56537	5.09558	0.000433161	0.00578572	-0.520984	NA	NA
CCDC43	0.26024	8.9559	3.5099	0.00543192	0.0427456	-3.16104	124808	coiled-coil domain containing 43
SLC25A39	0.260171	12.4996	5.12293	0.000415933	0.00563614	-0.478145	51629	solute carrier family 25, member 39
LOC644132	0.260128	8.42617	4.74165	0.000739498	0.00883412	-1.08452	NA	NA
MAP4K3	0.260041	9.46179	2.80107	0.0183591	0.10916	-4.39709	8491	mitogen-activated protein kinase kinase kinase kinase 3
TBC1D14	0.259956	9.24722	4.37268	0.00131615	0.0139098	-1.68941	57533	TBC1 domain family, member 14
ACO2	0.259952	9.35026	4.78111	0.000696067	0.00843058	-1.02085	50	aconitase 2, mitochondrial
ZNF680	0.259839	9.31827	3.73204	0.00373925	0.0317987	-2.77608	340252	zinc finger protein 680
LOC100128274	0.259802	7.9762	5.88976	0.00013919	0.0024045	0.680533	100128274	putative p150
GLB1	0.259789	10.1409	5.4954	0.000241881	0.0036962	0.0949146	2720	galactosidase, beta 1
ZBTB11	0.259613	9.29896	3.86082	0.00301893	0.0269205	-2.55452	27107	zinc finger and BTB domain containing 11
MYO5C	0.259477	11.2572	4.76198	0.000716775	0.00862119	-1.05169	55930	myosin VC
FASTKD1	0.259401	7.79682	5.04067	0.000470087	0.00615335	-0.607302	79675	FAST kinase domains 1
MSLN	0.259128	7.4747	5.59521	0.000209879	0.00331979	0.245185	10232	mesothelin
TRIM36	0.258761	7.61937	5.45498	0.000256291	0.00386196	0.0336675	55521	tripartite motif containing 36
LOC391532	0.258536	11.112	4.12394	0.0019619	0.0192027	-2.1064	391532	peptidylprolyl isomerase A (cyclophilin A) pseudogene
GIN1	0.258395	7.87464	5.3779	0.000286379	0.004229	-0.0837734	54826	gypsy retrotransposon integrase 1
RPL38	0.258327	13.8744	4.44038	0.00118236	0.0128288	-1.57715	6169	ribosomal protein L38
ZNF84	0.258307	8.37685	4.75024	0.000729802	0.00875662	-1.07063	7637	zinc finger protein 84
TAPT1	0.257981	8.93172	5.9101	0.000135358	0.00236063	0.710154	202018	transmembrane anterior posterior transformation 1
PLA2G4F	0.257932	7.89983	5.48043	0.000247115	0.00375139	0.0722555	255189	phospholipase A2, group IVF
PPP1R13B	0.257929	9.91465	5.46679	0.000251989	0.00380871	0.051585	23368	protein phosphatase 1, regulatory subunit 13B
PPP2CA	0.25746	12.7907	5.44166	0.000261242	0.00392632	0.0134227	5515	protein phosphatase 2, catalytic subunit, alpha isozyme
TRMT6	0.257362	8.02417	5.32713	0.000308246	0.00446821	-0.161587	51605	tRNA methyltransferase 6
TRIP4	0.257219	9.4256	4.76351	0.00071509	0.0086039	-1.04921	9325	thyroid hormone receptor interactor 4
EPHX1	0.257182	8.48758	3.54551	0.00511456	0.0407193	-3.09913	2052	epoxide hydrolase 1, microsomal (xenobiotic)
RPL15	0.257075	13.1977	4.07284	0.0021317	0.0204323	-2.19289	6138	ribosomal protein L15
USP3	0.257056	11.2303	4.4339	0.00119452	0.012917	-1.58787	9960	ubiquitin specific peptidase 3
HCFC1R1	0.256884	10.9262	5.49471	0.000242119	0.00369657	0.0938768	54985	host cell factor C1 regulator 1 (XPO1 dependent)
EXTL2	0.256825	7.79559	5.88888	0.000139358	0.00240619	0.679259	2135	exostosin-like glycosyltransferase 2
EPS15	0.256703	8.50502	3.53014	0.00524908	0.0416278	-3.12584	2060	epidermal growth factor receptor pathway substrate 15
LOC651149	0.256633	9.11594	3.26062	0.00830521	0.0595476	-3.59576	NA	NA
TANK	0.25659	8.83182	5.35905	0.000294298	0.00430743	-0.112622	10010	TRAF family member-associated NFKB activator
CRNKL1	0.256467	7.85898	5.99855	0.000119962	0.00214695	0.838279	51340	crooked neck pre-mRNA splicing factor 1
WWC1	0.256426	9.01826	4.6307	0.000877704	0.0100914	-1.26459	23286	WW and C2 domain containing 1
MYL6B	0.256345	10.6832	5.8952	0.000138153	0.00239015	0.688467	140465	myosin, light chain 6B, alkali, smooth muscle and non-muscle
YIPF3	0.256162	11.5546	4.33119	0.00140595	0.0146673	-1.75846	25844	Yip1 domain family, member 3
LOC646909	0.256127	8.29105	3.33249	0.00734447	0.0541938	-3.47025	NA	NA
KIAA0513	0.25549	9.52099	5.00834	0.000493383	0.0063741	-0.658316	9764	KIAA0513
HS.176498	0.255407	7.65558	4.79079	0.000685838	0.00833287	-1.00527	NA	NA
SLC38A9	0.255352	8.72125	3.60731	0.00460855	0.0374735	-2.99186	153129	solute carrier family 38, member 9
LOC649076	0.255286	14.2881	4.82863	0.000647337	0.00796835	-0.944465	NA	NA
PCYOX1	0.25521	9.22895	4.6569	0.000842765	0.00979358	-1.22192	51449	prenylcysteine oxidase 1
ACSS2	0.255205	9.28992	5.59073	0.000211214	0.00333785	0.238473	55902	acyl-CoA synthetase short-chain family member 2
C5ORF32	0.255187	9.93105	3.43233	0.00619554	0.0475782	-3.29608	NA	NA
ZBTB8A	0.255082	8.76392	5.15694	0.000395523	0.00540793	-0.425023	653121	zinc finger and BTB domain containing 8A
LOC644919	0.254819	7.55213	4.37454	0.00131227	0.0138823	-1.68631	644919	uncharacterized LOC644919
SELT	0.25468	9.25135	4.09213	0.00206585	0.0199611	-2.1602	51714	selenoprotein T
SLC35F5	0.254376	10.1162	4.05807	0.00218362	0.0208337	-2.21794	80255	solute carrier family 35, member F5
CFLAR	0.254303	9.14838	5.49913	0.000240595	0.00367817	0.100559	8837	CASP8 and FADD-like apoptosis regulator
TTC33	0.254258	8.12383	4.63464	0.000872358	0.0100499	-1.25817	23548	tetratricopeptide repeat domain 33
DNAJC1	0.253867	8.78549	3.8949	0.00285365	0.0257661	-2.49611	64215	DnaJ (Hsp40) homolog, subfamily C, member 1
TUSC3	0.253735	9.14929	5.75206	0.000168399	0.00276976	0.478518	7991	tumor suppressor candidate 3
LOC347292	0.253721	9.86973	3.81561	0.00325372	0.0286097	-2.63214	NA	NA
CEP290	0.253383	7.88062	4.31659	0.00143906	0.0149322	-1.78281	80184	centrosomal protein 290kDa
SDC1	0.253311	9.25894	5.15744	0.000395229	0.0054079	-0.424238	6382	syndecan 1
WDR25	0.253233	8.45823	5.09127	0.000435944	0.00581617	-0.527742	79446	WD repeat domain 25
PLXNA1	0.253195	8.73665	3.73977	0.00369133	0.0314838	-2.76275	5361	plexin A1
NONO	0.25305	12.3099	5.22094	0.000359951	0.00504484	-0.325483	4841	non-POU domain containing, octamer-binding
ABCA12	0.252739	7.4486	5.61993	0.000202676	0.003222	0.282181	26154	ATP-binding cassette, sub-family A (ABC1), member 12
LOC727768	0.252613	7.80834	3.38864	0.00667363	0.0502922	-3.37226	NA	NA
LHPP	0.252537	9.02749	5.01015	0.000492047	0.00636158	-0.655456	64077	phospholysine phosphohistidine inorganic pyrophosphate phosphatase
RPLP0	0.252439	9.74631	3.05952	0.0117375	0.0777062	-3.94714	6175	ribosomal protein, large, P0
LOC391777	0.25229	14.239	3.42468	0.00627664	0.0479909	-3.30942	NA	NA
KIAA1797	0.252178	8.50618	5.16964	0.000388174	0.00533689	-0.405216	NA	NA
HNRPC	0.252135	11.5473	5.30557	0.000318062	0.00457988	-0.19473	NA	NA
SBDS	0.25213	10.5986	5.68191	0.00018575	0.00300386	0.37458	51119	Shwachman-Bodian-Diamond syndrome
BAGE5	0.252069	7.75765	4.40647	0.00124749	0.0133599	-1.63331	85316	B melanoma antigen family, member 5
NBPF10	0.252044	9.60058	4.33397	0.00139973	0.0146335	-1.75383	100132406	neuroblastoma breakpoint family, member 10
EFNA1	0.251687	10.4295	4.69424	0.000795502	0.00936037	-1.16127	1942	ephrin-A1
C7ORF43	0.251671	8.3118	3.99255	0.00243036	0.0226523	-2.32933	NA	NA
SNX30	0.251659	9.71673	4.62634	0.000883667	0.0101331	-1.2717	401548	sorting nexin family member 30
LOC391833	0.251646	11.9465	3.40553	0.00648454	0.0491448	-3.34281	NA	NA
C14ORF133	0.251636	9.46231	4.63956	0.000865718	0.00999003	-1.25015	NA	NA
C2ORF34	0.25154	9.16817	5.16402	0.000391409	0.00536435	-0.41398	NA	NA
ZNF415	0.251366	7.5437	5.33578	0.000304395	0.00442534	-0.148294	55786	zinc finger protein 415
HES2	0.251185	7.56567	3.8264	0.003196	0.0282067	-2.6136	54626	hes family bHLH transcription factor 2
GCC1	0.250982	9.63746	4.43326	0.00119573	0.0129253	-1.58893	79571	GRIP and coiled-coil domain containing 1
GOLGA3	0.250924	10.781	4.65632	0.00084352	0.00979907	-1.22286	2802	golgin A3
TBCA	0.250923	13.2594	4.28062	0.00152421	0.0156287	-1.84291	6902	tubulin folding cofactor A
PTDSS1	0.250769	10.9328	4.51248	0.00105553	0.0117278	-1.45822	9791	phosphatidylserine synthase 1
LOC148413	0.250699	10.2956	4.16094	0.00184782	0.0183449	-2.04393	148413	uncharacterized LOC148413
RG9MTD2	0.250646	7.95891	4.32572	0.00141827	0.0147649	-1.76759	NA	NA
43353	0.249964	7.65118	4.76358	0.000715022	0.0086039	-1.04911	NA	NA
IMP3	0.249964	12.4122	5.46256	0.00025352	0.00382519	0.0451716	55272	IMP3, U3 small nucleolar ribonucleoprotein
C1ORF66	0.249946	9.04757	4.7813	0.00069587	0.00843058	-1.02055	NA	NA
DOM3Z	0.249607	8.86008	4.06935	0.00214387	0.0205319	-2.19881	NA	NA
ANKRD46	0.249518	9.92009	4.52444	0.00103591	0.0115407	-1.43854	157567	ankyrin repeat domain 46
RANBP2	0.249442	7.96113	4.65493	0.000845349	0.00980966	-1.22514	5903	RAN binding protein 2
POF1B	0.249314	7.80844	5.00189	0.000498171	0.00642161	-0.6685	79983	premature ovarian failure, 1B
DAPK1	0.249267	7.55204	4.14071	0.0019093	0.018826	-2.07806	1612	death-associated protein kinase 1
RBM9	0.249213	8.46644	4.57822	0.000952383	0.0107785	-1.35033	NA	NA
PEX11G	0.249007	8.43436	4.64498	0.000858481	0.00991642	-1.24133	92960	peroxisomal biogenesis factor 11 gamma
LYPLA2	0.248908	8.04948	3.7985	0.00334749	0.0292341	-2.66157	11313	lysophospholipase II
MTIF2	0.248633	9.07768	5.18169	0.000381339	0.00526588	-0.386456	4528	mitochondrial translational initiation factor 2
ATP6V0C	0.248517	11.5761	3.49422	0.00557805	0.0435988	-3.18832	527	ATPase, H+ transporting, lysosomal 16kDa, V0 subunit c
HBA1	0.248383	7.41888	5.35772	0.000294864	0.00430858	-0.114652	3039	hemoglobin, alpha 1
DUSP2	0.248314	7.92838	3.89502	0.00285306	0.0257661	-2.4959	1844	dual specificity phosphatase 2
C3ORF21	0.248189	9.30431	3.75263	0.00361304	0.031042	-2.74057	NA	NA
WIPI1	0.247968	9.28892	5.52473	0.000231967	0.00356968	0.13922	55062	WD repeat domain, phosphoinositide interacting 1
ZNF512	0.247947	8.76703	3.67295	0.00412766	0.034377	-2.87818	84450	zinc finger protein 512
FNTA	0.247916	8.69862	5.31479	0.000313822	0.00452823	-0.180543	2339	farnesyltransferase, CAAX box, alpha
GPSM1	0.247645	9.60828	3.6571	0.0042388	0.0351087	-2.90561	26086	G-protein signaling modulator 1
FYN	0.247494	7.63092	5.57956	0.000214582	0.00337724	0.221714	2534	FYN proto-oncogene, Src family tyrosine kinase
FAM103A1	0.247468	10.223	5.37662	0.000286912	0.00423507	-0.0857402	83640	family with sequence similarity 103, member A1
C1ORF123	0.24729	10.4084	4.35471	0.00135428	0.0142442	-1.71929	NA	NA
GRHL3	0.247267	7.57691	5.64507	0.000195619	0.00312991	0.319724	57822	grainyhead-like transcription factor 3
ABHD14B	0.247215	7.71138	4.47205	0.00112477	0.0123546	-1.52482	84836	abhydrolase domain containing 14B
VPS36	0.247064	8.37978	4.61291	0.000902297	0.0103092	-1.29361	51028	vacuolar protein sorting 36 homolog (S. cerevisiae)
TM2D1	0.247059	10.6181	4.6897	0.000801093	0.00940383	-1.16863	83941	TM2 domain containing 1
LOC400027	0.247007	11.3695	4.83576	0.00064034	0.00790466	-0.933024	NA	NA
STAMBP	0.246554	9.90758	5.01884	0.000485685	0.0062978	-0.641731	10617	STAM binding protein
LOC100133692	0.246478	8.57501	5.648	0.000194813	0.00312133	0.324098	NA	NA
PNKD	0.246467	8.74191	4.74004	0.000741328	0.00884899	-1.08711	25953	paroxysmal nonkinesigenic dyskinesia
KIAA0907	0.246449	10.1321	5.21131	0.000365079	0.00509407	-0.340427	22889	KIAA0907
NPC2	0.246358	13.0394	5.02811	0.000478994	0.00623231	-0.6271	10577	Niemann-Pick disease, type C2
DISP1	0.246233	8.37984	5.27822	0.000331001	0.00471724	-0.236881	84976	dispatched homolog 1 (Drosophila)
EEF2K	0.246106	9.83879	4.87474	0.000603499	0.00751676	-0.870631	29904	eukaryotic elongation factor 2 kinase
BCAP31	0.246034	12.6152	3.53731	0.00518593	0.0412094	-3.11339	10134	B-cell receptor-associated protein 31
CIAPIN1	0.245895	8.73702	4.10756	0.00201473	0.0196088	-2.13409	57019	cytokine induced apoptosis inhibitor 1
KLK13	0.245456	7.48137	4.91758	0.000565585	0.00713418	-0.80228	26085	kallikrein-related peptidase 13
INSIG1	0.245421	10.93	3.28907	0.00791038	0.0573928	-3.54607	3638	insulin induced gene 1
USP38	0.245347	10.3739	3.73991	0.00369052	0.0314838	-2.76252	84640	ubiquitin specific peptidase 38
FAM128A	0.245167	8.02814	2.66163	0.0233819	0.131305	-4.63788	NA	NA
GUSBL1	0.245154	8.93591	4.53644	0.00101663	0.0113817	-1.41883	NA	NA
RALA	0.245136	11.2621	3.79399	0.00337267	0.0294243	-2.66933	5898	v-ral simian leukemia viral oncogene homolog A (ras related)
OGDH	0.245033	8.23235	5.21236	0.000364513	0.00508821	-0.338787	4967	oxoglutarate (alpha-ketoglutarate) dehydrogenase (lipoamide)
DNAJB2	0.245023	9.8384	4.28283	0.00151884	0.015592	-1.83922	3300	DnaJ (Hsp40) homolog, subfamily B, member 2
APOA1BP	0.244912	10.667	4.45957	0.0011471	0.0125324	-1.54543	128240	apolipoprotein A-I binding protein
LOC100132288	0.244823	7.94792	5.38783	0.000282301	0.00418124	-0.0686011	NA	NA
WHSC2	0.244704	8.0195	5.64725	0.000195019	0.00312299	0.32298	NA	NA
CSTB	0.244562	12.4929	4.99693	0.000501894	0.0064552	-0.67635	1476	cystatin B (stefin B)
TM9SF3	0.244109	10.4326	4.21324	0.00169832	0.017061	-1.9559	56889	transmembrane 9 superfamily member 3
STK40	0.244047	9.23964	5.51843	0.00023406	0.00359767	0.129711	83931	serine/threonine kinase 40
CSNK2A1	0.244002	8.52948	5.2453	0.000347322	0.00489753	-0.287748	1457	casein kinase 2, alpha 1 polypeptide
SYF2	0.243992	9.57947	5.6621	0.000190988	0.00307139	0.34511	25949	SYF2 pre-mRNA-splicing factor
SMAD9	0.243915	7.4707	5.37217	0.000288763	0.00425514	-0.0925396	4093	SMAD family member 9
C1ORF27	0.243848	7.65926	5.06821	0.000451162	0.00596642	-0.56395	NA	NA
TSPAN4	0.243832	8.41576	4.74196	0.000739137	0.00883412	-1.084	7106	tetraspanin 4
FAM10A7	0.243813	8.60125	5.42247	0.000268548	0.00401699	-0.0157639	NA	NA
LOC649150	0.243783	13.2081	4.36377	0.00133491	0.0140518	-1.70422	NA	NA
KRT19	0.243779	13.745	4.41334	0.00123399	0.013244	-1.62192	3880	keratin 19, type I
LOC100133800	0.243774	9.68652	4.81494	0.000660995	0.00807914	-0.966443	NA	NA
C2ORF79	0.24377	9.05212	2.99466	0.013129	0.0847451	-4.06033	NA	NA
RCC2	0.24358	12.0249	4.24655	0.00160978	0.0163562	-1.89998	55920	regulator of chromosome condensation 2
LOC651198	0.24358	8.72726	4.73705	0.000744738	0.00887443	-1.09194	NA	NA
PSMB3	0.2435	11.9445	4.5596	0.000980466	0.0110531	-1.38083	5691	proteasome subunit beta 3
ZKSCAN4	0.243344	8.46311	3.27759	0.00806737	0.058179	-3.56612	387032	zinc finger with KRAB and SCAN domains 4
CTBP1	0.243124	8.9472	3.32323	0.00746151	0.0548823	-3.48641	1487	C-terminal binding protein 1
TBC1D20	0.243116	8.26042	5.29806	0.000321562	0.00461687	-0.206301	128637	TBC1 domain family, member 20
MMP15	0.243044	7.87413	3.77132	0.00350229	0.0303188	-2.70836	4324	matrix metallopeptidase 15 (membrane-inserted)
TMEM55A	0.242962	8.33183	3.96117	0.00255871	0.0235992	-2.38282	55529	transmembrane protein 55A
C12ORF57	0.24292	10.1916	3.69442	0.00398188	0.033339	-2.84105	NA	NA
SENP5	0.242898	8.47844	5.0757	0.00044616	0.00592058	-0.552185	205564	SUMO1/sentrin specific peptidase 5
BUD31	0.242864	11.3566	2.9637	0.0138513	0.0882089	-4.11433	8896	BUD31 homolog
LOC441426	0.242745	7.62502	4.91602	0.000566917	0.00714839	-0.804759	NA	NA
CCDC127	0.242709	8.52093	3.83969	0.00312638	0.0276865	-2.59078	133957	coiled-coil domain containing 127
LOC648695	0.242503	9.49504	4.09599	0.00205294	0.019864	-2.15367	NA	NA
CTSO	0.242503	7.6918	4.34525	0.00137481	0.0144164	-1.73504	1519	cathepsin O
LOC387867	0.242449	11.6237	2.9989	0.0130333	0.0843312	-4.05295	NA	NA
SNX29	0.242415	8.36946	5.03197	0.000476238	0.00620343	-0.621013	92017	sorting nexin 29
GLMN	0.242293	8.56564	4.71285	0.000773	0.00916097	-1.13111	11146	glomulin, FKBP associated protein
CDC5L	0.242284	10.1712	3.99926	0.00240382	0.0224814	-2.31791	988	cell division cycle 5-like
NARS	0.241985	11.9762	3.38046	0.00676727	0.0508432	-3.38652	4677	asparaginyl-tRNA synthetase
STAT2	0.241756	10.1665	4.15459	0.00186689	0.018509	-2.05464	6773	signal transducer and activator of transcription 2, 113kDa
PIGG	0.241699	8.35773	4.31545	0.00144169	0.0149464	-1.78472	54872	phosphatidylinositol glycan anchor biosynthesis, class G
MAL2	0.24161	11.8329	4.55232	0.00099169	0.0111543	-1.39277	114569	mal, T-cell differentiation protein 2 (gene/pseudogene)
PAIP1	0.241602	7.98556	5.46408	0.000252971	0.00381857	0.0474662	10605	poly(A) binding protein interacting protein 1
BIN1	0.241542	7.80286	3.70397	0.00391882	0.0329534	-2.82456	274	bridging integrator 1
CNOT6	0.24147	9.23423	4.35141	0.0013614	0.0142931	-1.72478	57472	CCR4-NOT transcription complex, subunit 6
VPS26	0.241154	9.46764	3.84121	0.0031185	0.0276308	-2.58816	NA	NA
PER2	0.241097	8.87943	4.31044	0.00145327	0.0150346	-1.79308	8864	period circadian clock 2
CDC42SE2	0.241025	9.02018	5.50188	0.000239655	0.00366541	0.104705	56990	CDC42 small effector 2
NAP1L1	0.240907	9.73303	5.47427	0.000249303	0.00377469	0.0629261	4673	nucleosome assembly protein 1-like 1
TMEM194	0.240819	9.05053	3.86898	0.00297846	0.0266762	-2.54052	NA	NA
RPUSD4	0.240718	10.4346	4.54777	0.000998765	0.0112157	-1.40023	84881	RNA pseudouridylate synthase domain containing 4
VTA1	0.240605	8.56609	5.24216	0.000348922	0.00491409	-0.292602	51534	vesicle (multivesicular body) trafficking 1
NDFIP2	0.239909	9.73631	5.29738	0.00032188	0.00461951	-0.207343	54602	Nedd4 family interacting protein 2
GNAQ	0.239689	8.74457	5.19389	0.000374553	0.00519077	-0.36749	2776	guanine nucleotide binding protein (G protein), q polypeptide
SCGB3A2	0.239548	7.48137	4.44567	0.00117253	0.012738	-1.5684	117156	secretoglobin, family 3A, member 2
ARHGEF16	0.239502	9.57071	4.43599	0.00119057	0.0128843	-1.5844	27237	Rho guanine nucleotide exchange factor (GEF) 16
C15ORF2	0.239363	7.89504	3.44158	0.00609894	0.0469507	-3.27996	NA	NA
CCDC74A	0.239085	9.08112	5.06976	0.000450125	0.00595724	-0.561521	90557	coiled-coil domain containing 74A
RBMX2	0.238862	9.81984	3.78108	0.0034459	0.0299277	-2.69157	51634	RNA binding motif protein, X-linked 2
TLK1	0.238809	8.8184	3.99559	0.00241828	0.0225741	-2.32415	9874	tousled-like kinase 1
TMEM79	0.23879	9.51599	5.54833	0.000224306	0.00347763	0.17478	84283	transmembrane protein 79
C2ORF25	0.238787	11.9132	5.13198	0.000410395	0.00556966	-0.463993	NA	NA
LEMD2	0.238622	9.50348	4.73297	0.00074943	0.00891809	-1.09855	221496	LEM domain containing 2
TP53AP1	0.238393	8.97561	4.62847	0.000880749	0.0101164	-1.26823	NA	NA
DNTTIP1	0.238339	9.44955	4.34399	0.00137759	0.0144368	-1.73715	116092	deoxynucleotidyltransferase, terminal, interacting protein 1
BAT3	0.23829	9.52033	5.24897	0.000345461	0.00487524	-0.282068	NA	NA
CNIH	0.238098	11.3462	3.95034	0.00260466	0.0239466	-2.40132	NA	NA
ATP6V0A2	0.238078	8.61231	5.09854	0.000431258	0.00577364	-0.516337	23545	ATPase, H+ transporting, lysosomal V0 subunit a2
OSBPL9	0.237763	9.95585	5.03899	0.000471264	0.00616643	-0.60994	114883	oxysterol binding protein-like 9
HS.125056	0.237718	8.7422	4.82934	0.000646635	0.00796253	-0.943322	NA	NA
FAM71E1	0.237598	8.43044	5.22707	0.000356729	0.00500575	-0.315983	112703	family with sequence similarity 71, member E1
CREB3L4	0.237593	8.26789	3.78361	0.00343139	0.0298241	-2.6872	148327	cAMP responsive element binding protein 3-like 4
TFAP2C	0.23751	11.591	4.08867	0.00207751	0.0200514	-2.16606	7022	transcription factor AP-2 gamma (activating enhancer binding protein 2 gamma)
CLTB	0.2375	10.9468	4.45502	0.00115535	0.0125988	-1.55294	1212	clathrin, light chain B
DDX41	0.237345	9.64301	4.99996	0.000499614	0.00643455	-0.671551	51428	DEAD (Asp-Glu-Ala-Asp) box polypeptide 41
RAC1	0.237345	11.5063	3.08136	0.0113035	0.0754318	-3.90899	5879	ras-related C3 botulinum toxin substrate 1 (rho family, small GTP binding protein Rac1)
PIK3C3	0.237293	8.40569	2.84905	0.0168937	0.102612	-4.31384	5289	phosphatidylinositol 3-kinase, catalytic subunit type 3
MYD88	0.23723	8.71323	3.89617	0.00284769	0.0257442	-2.49394	4615	myeloid differentiation primary response 88
HEATR5A	0.237162	7.88721	5.24146	0.000349281	0.00491714	-0.293688	25938	HEAT repeat containing 5A
LOC647121	0.237121	7.74498	5.2857	0.000327405	0.00467945	-0.225335	NA	NA
LRRC16	0.237002	8.4045	5.16055	0.00039342	0.00538575	-0.419392	NA	NA
LOC730004	0.236914	11.5102	4.78155	0.000695603	0.00843058	-1.02015	NA	NA
LOC648622	0.236877	12.9074	2.5224	0.0297606	0.157488	-4.87605	NA	NA
ZNF630	0.236716	8.436	4.71284	0.00077301	0.00916097	-1.13112	57232	zinc finger protein 630
TXNDC14	0.236707	10.6196	2.78731	0.0188024	0.111357	-4.42093	NA	NA
RYBP	0.23656	9.75802	3.66572	0.004178	0.0347129	-2.8907	23429	RING1 and YY1 binding protein
C18ORF21	0.236173	9.57863	4.40499	0.00125041	0.0133706	-1.63576	NA	NA
IRF2	0.235807	8.18596	4.8828	0.000596159	0.00744941	-0.857742	3660	interferon regulatory factor 2
HS.443490	0.235782	9.43005	4.88472	0.000594429	0.00743314	-0.854681	NA	NA
LOC651453	0.235774	8.38315	3.0591	0.0117461	0.0777062	-3.94788	NA	NA
LACTB2	0.235625	9.43151	3.56134	0.00497969	0.0398835	-3.07163	51110	lactamase, beta 2
SNHG7	0.235555	9.45889	4.14365	0.00190023	0.0187526	-2.0731	84973	small nucleolar RNA host gene 7
RNF115	0.235549	9.7029	4.69836	0.000790464	0.00931056	-1.15459	27246	ring finger protein 115
EIF2B2	0.235313	10.8019	4.81513	0.000660798	0.00807914	-0.966129	8892	eukaryotic translation initiation factor 2B, subunit 2 beta, 39kDa
BRD7	0.23517	9.94591	5.14575	0.000402117	0.0054808	-0.44248	29117	bromodomain containing 7
TUBAL3	0.235134	7.46604	4.00848	0.00236779	0.0221983	-2.3022	79861	tubulin, alpha-like 3
P2RX4	0.235118	8.40349	4.7678	0.0007104	0.0085653	-1.04229	5025	purinergic receptor P2X, ligand gated ion channel, 4
LOC728572	0.235112	8.74523	2.43957	0.0343423	0.175367	-5.01637	NA	NA
CCNO	0.23493	8.93015	4.58989	0.000935213	0.0106258	-1.33123	10309	cyclin O
NR1D2	0.23453	8.30742	4.40215	0.00125603	0.0134101	-1.64046	9975	nuclear receptor subfamily 1, group D, member 2
IL10RB	0.234516	9.37914	5.04279	0.000468599	0.00614083	-0.603958	3588	interleukin 10 receptor, beta
EIF2C1	0.234508	8.87819	4.70198	0.000786056	0.00927188	-1.14871	NA	NA
LOC552889	0.234457	10.6762	5.29968	0.0003208	0.00461042	-0.203793	NA	NA
EDEM2	0.234419	9.14655	4.54699	0.000999989	0.0112258	-1.40151	55741	ER degradation enhancer, mannosidase alpha-like 2
VCX-C	0.234408	7.45733	3.74511	0.0036586	0.031297	-2.75354	NA	NA
TAF13	0.234239	8.58748	4.19567	0.00174706	0.0174595	-1.98543	6884	TAF13 RNA polymerase II, TATA box binding protein (TBP)-associated factor, 18kDa
CICE	0.234231	9.33615	3.86154	0.00301531	0.0269039	-2.55327	NA	NA
CLDN9	0.234184	8.68772	4.59169	0.000932596	0.0106087	-1.32829	9080	claudin 9
LOC642567	0.234176	8.8366	2.99425	0.0131384	0.0847899	-4.06105	NA	NA
LRRFIP2	0.234159	9.45629	3.7432	0.0036703	0.0313693	-2.75684	9209	leucine rich repeat (in FLII) interacting protein 2
LOC649264	0.234075	7.52199	3.56003	0.00499072	0.0399626	-3.07391	NA	NA
TMX3	0.233938	8.24578	3.11774	0.0106163	0.0720999	-3.84544	54495	thioredoxin-related transmembrane protein 3
LYRM2	0.233927	9.68679	3.44071	0.00610803	0.0469998	-3.28149	57226	LYR motif containing 2
BCL2	0.233896	7.47636	5.07136	0.000449053	0.00594987	-0.559006	596	B-cell CLL/lymphoma 2
TNRC9	0.233877	7.31403	4.99255	0.000505198	0.00648809	-0.683271	NA	NA
RHOT1	0.233555	8.59114	5.31575	0.000313384	0.00452504	-0.179066	55288	ras homolog family member T1
FMO5	0.23354	7.79168	4.45055	0.00116353	0.0126522	-1.56033	2330	flavin containing monooxygenase 5
INTS1	0.23346	9.26576	4.47861	0.00111321	0.0122432	-1.514	26173	integrator complex subunit 1
MAP2K1IP1	0.233309	11.0255	5.09727	0.000432074	0.00577685	-0.518331	NA	NA
LOC648210	0.233112	11.9332	3.95786	0.00257267	0.0237027	-2.38848	NA	NA
PSME3	0.233007	9.18945	5.17132	0.000387217	0.00532585	-0.402611	10197	proteasome activator subunit 3
LOC727821	0.232985	9.75206	3.59352	0.00471683	0.0382194	-3.01579	NA	NA
C1ORF97	0.232976	8.59406	4.13943	0.00191326	0.0188329	-2.08023	NA	NA
CAPRIN1	0.232745	9.20879	4.44519	0.00117342	0.0127437	-1.5692	4076	cell cycle associated protein 1
FUK	0.232677	9.32721	3.73285	0.00373422	0.0317793	-2.77469	197258	fucokinase
SPAST	0.232663	8.97979	4.9704	0.000522294	0.00667798	-0.718358	6683	spastin
IARS	0.232632	9.87292	5.05399	0.00046083	0.00605534	-0.58632	3376	isoleucyl-tRNA synthetase
RNF144	0.232433	7.95739	4.20261	0.00172764	0.0173103	-1.97376	NA	NA
SPINT1	0.23235	8.125	4.42231	0.0012166	0.0130898	-1.60706	6692	serine peptidase inhibitor, Kunitz type 1
DLD	0.232326	11.4417	2.60117	0.0259656	0.142133	-4.74162	1738	dihydrolipoamide dehydrogenase
ITGA5	0.232024	8.2614	3.97192	0.00251396	0.0232731	-2.36449	3678	integrin, alpha 5 (fibronectin receptor, alpha polypeptide)
FAF2	0.231971	12.1028	5.18758	0.000378049	0.00522668	-0.377302	23197	Fas associated factor family member 2
CASC4	0.231914	8.7186	4.51613	0.0010495	0.0116683	-1.4522	113201	cancer susceptibility candidate 4
LASS2	0.231913	12.4085	5.25304	0.000343408	0.00485416	-0.275769	NA	NA
ZNF311	0.23156	7.94027	3.43083	0.00621139	0.0476683	-3.2987	282890	zinc finger protein 311
VGLL4	0.231543	10.8563	4.36364	0.00133518	0.0140518	-1.70443	9686	vestigial-like family member 4
LOC730746	0.231434	8.70448	2.4231	0.0353327	0.179263	-5.04413	NA	NA
TGFBR2	0.231406	9.17134	5.2854	0.000327551	0.00467961	-0.225807	7048	transforming growth factor, beta receptor II (70/80kDa)
UBE2D2	0.231382	8.24692	4.99398	0.000504122	0.00647666	-0.681021	7322	ubiquitin-conjugating enzyme E2D 2
IDUA	0.231287	8.44547	3.41069	0.00642777	0.0488854	-3.3338	3425	iduronidase, alpha-L-
FTHL11	0.231125	12.2344	3.95043	0.00260424	0.0239466	-2.40115	NA	NA
UBP1	0.231108	11.9541	3.99163	0.00243403	0.0226765	-2.3309	7342	upstream binding protein 1 (LBP-1a)
SLC20A1	0.231088	10.7608	4.16213	0.00184426	0.0183253	-2.04192	6574	solute carrier family 20 (phosphate transporter), member 1
MALL	0.231004	9.49323	3.57883	0.00483495	0.0389582	-3.04126	7851	mal, T-cell differentiation protein-like
HS.527535	0.230977	7.6604	3.90456	0.00280855	0.0254235	-2.47958	NA	NA
PTGER4	0.230733	9.05681	3.93059	0.00269062	0.0245377	-2.43505	5734	prostaglandin E receptor 4 (subtype EP4)
UBE2F	0.230646	10.5136	4.0053	0.00238015	0.0222841	-2.30762	140739	ubiquitin-conjugating enzyme E2F (putative)
ATF1	0.230611	9.31049	4.53166	0.00102427	0.0114379	-1.42668	466	activating transcription factor 1
GPX8	0.230565	8.12109	5.35812	0.000294695	0.00430858	-0.114047	493869	glutathione peroxidase 8 (putative)
USF2	0.230564	8.82161	4.31592	0.0014406	0.0149437	-1.78393	7392	upstream transcription factor 2, c-fos interacting
FAM134A	0.230223	8.4543	5.0277	0.000479287	0.00623378	-0.627745	79137	family with sequence similarity 134, member A
RORC	0.230177	7.48974	4.97459	0.000519014	0.00664338	-0.711716	6097	RAR-related orphan receptor C
BLOC1S1	0.230142	9.75155	1.38137	0.196551	0.537411	-6.62549	2647	biogenesis of lysosomal organelles complex-1, subunit 1
CLIP1	0.23013	10.0867	5.01711	0.000486943	0.00630734	-0.644459	6249	CAP-GLY domain containing linker protein 1
RILPL2	0.230038	8.11784	2.9263	0.0147775	0.0926382	-4.17948	196383	Rab interacting lysosomal protein-like 2
WDR13	0.229997	9.24941	3.10517	0.0108488	0.0732575	-3.8674	64743	WD repeat domain 13
C6ORF70	0.229709	8.60272	3.17856	0.00956131	0.0664522	-3.73916	NA	NA
LOC286135	0.229706	7.48986	4.18349	0.00178174	0.0177805	-2.00594	NA	NA
SLC35D2	0.229609	8.63395	5.17185	0.000386912	0.00532376	-0.401778	11046	solute carrier family 35 (UDP-GlcNAc/UDP-glucose transporter), member D2
TOP1MT	0.22917	8.80653	3.84574	0.0030952	0.0274734	-2.58038	116447	topoisomerase (DNA) I, mitochondrial
LANCL2	0.229099	8.75512	3.04572	0.0120206	0.079002	-3.97124	55915	LanC lantibiotic synthetase component C-like 2 (bacterial)
PPIAL4A	0.229082	13.9886	4.75102	0.000728928	0.00875218	-1.06937	653505	peptidylprolyl isomerase A (cyclophilin A)-like 4A
C20ORF127	0.229053	7.81757	4.16112	0.00184729	0.0183449	-2.04363	NA	NA
KIAA0090	0.229023	8.99244	3.14753	0.0100856	0.0692086	-3.79339	NA	NA
EI24	0.229005	9.34613	4.94492	0.000542722	0.00689634	-0.758799	9538	etoposide induced 2.4
RPS26P10	0.228861	8.63205	2.52376	0.0296908	0.157252	-4.87374	401470	ribosomal protein S26 pseudogene 10
ATIC	0.228851	12.7803	5.05807	0.000458035	0.00603201	-0.579902	471	5-aminoimidazole-4-carboxamide ribonucleotide formyltransferase/IMP cyclohydrolase
THOC2	0.228827	9.95706	4.30909	0.0014564	0.0150625	-1.79533	57187	THO complex 2
ROBLD3	0.228733	11.9397	4.14031	0.00191052	0.0188325	-2.07873	NA	NA
ATG5	0.228637	8.5651	4.64133	0.000863346	0.00996598	-1.24727	9474	autophagy related 5
ATG7	0.228628	9.86673	4.85404	0.000622769	0.0077235	-0.903731	10533	autophagy related 7
UTP11L	0.228538	10.0616	4.10715	0.00201605	0.019611	-2.13478	51118	UTP11-like, U3 small nucleolar ribonucleoprotein (yeast)
C5ORF24	0.228286	8.44579	4.65383	0.00084679	0.00981733	-1.22693	NA	NA
LOC100131139	0.228269	8.73132	4.74304	0.000737914	0.00882647	-1.08226	NA	NA
MAP3K7	0.228133	10.1895	4.48083	0.00110933	0.0122082	-1.51034	6885	mitogen-activated protein kinase kinase kinase 7
LOC644423	0.22804	7.57382	3.70055	0.00394125	0.0330947	-2.83046	NA	NA
RALGAPA1	0.228036	9.06887	4.74052	0.000740775	0.00884544	-1.08633	253959	Ral GTPase activating protein, alpha subunit 1 (catalytic)
PIK3C2A	0.22778	8.66262	3.51409	0.00539354	0.0425207	-3.15375	5286	phosphatidylinositol-4-phosphate 3-kinase, catalytic subunit type 2 alpha
AGPAT9	0.227771	8.25928	3.52746	0.00527291	0.0417786	-3.1305	NA	NA
LOC100130422	0.227744	8.20347	5.19999	0.000371201	0.00515049	-0.357995	NA	NA
LOC100128266	0.227642	11.85	3.80292	0.003323	0.0290714	-2.65397	NA	NA
RDH12	0.227621	7.44527	3.35682	0.00704569	0.0524353	-3.42778	145226	retinol dehydrogenase 12 (all-trans/9-cis/11-cis)
DCUN1D5	0.227523	9.83486	5.17705	0.00038396	0.00529364	-0.393688	84259	DCN1, defective in cullin neddylation 1, domain containing 5
TOP1P2	0.227232	10.1688	3.83494	0.0031511	0.0278556	-2.59894	7152	topoisomerase (DNA) I pseudogene 2
LOC646200	0.227124	12.9541	4.36768	0.00132665	0.0139875	-1.69772	NA	NA
PTPN2	0.227082	8.24844	4.70359	0.000784108	0.00926086	-1.1461	5771	protein tyrosine phosphatase, non-receptor type 2
BRD8	0.227013	9.19858	4.30342	0.00146966	0.015179	-1.80481	10902	bromodomain containing 8
WDYHV1	0.226965	9.86198	4.53991	0.00101111	0.0113323	-1.41312	55093	WDYHV motif containing 1
P4HA2	0.226961	8.69647	3.98597	0.00245673	0.022847	-2.34055	8974	prolyl 4-hydroxylase, alpha polypeptide II
PSEN2	0.226879	8.48193	5.01537	0.000488213	0.00632144	-0.647208	5664	presenilin 2
FAM43A	0.226644	8.58759	2.86473	0.0164407	0.100457	-4.28659	131583	family with sequence similarity 43, member A
LOC728244	0.226391	13.05	3.86875	0.00297961	0.0266796	-2.54092	NA	NA
CNTD2	0.226372	7.61317	4.33949	0.00138748	0.0145229	-1.74463	79935	cyclin N-terminal domain containing 2
LOC647859	0.2263	9.0516	4.03585	0.00226423	0.0214419	-2.25568	647859	occludin pseudogene
ZSCAN16	0.226157	9.33199	3.87896	0.00292972	0.0263347	-2.52341	80345	zinc finger and SCAN domain containing 16
TMEM101	0.22605	9.60489	4.39527	0.0012698	0.0135196	-1.65188	84336	transmembrane protein 101
LOC646785	0.225937	11.3924	2.12032	0.0593492	0.258696	-5.54384	NA	NA
C9ORF82	0.225829	8.66214	3.54937	0.00508138	0.0405202	-3.09244	NA	NA
LOC728416	0.225793	8.30513	4.84539	0.000631025	0.00780913	-0.917597	728416	translation machinery associated 7 homolog (S. cerevisiae) pseudogene
CHCHD5	0.225646	9.43014	4.78903	0.000687684	0.00834653	-1.0081	84269	coiled-coil-helix-coiled-coil-helix domain containing 5
MYLIP	0.225644	10.708	3.40738	0.00646407	0.049054	-3.33957	29116	myosin regulatory light chain interacting protein
MTIF3	0.225465	10.2965	4.05323	0.00220091	0.0209682	-2.22615	219402	mitochondrial translational initiation factor 3
SLC39A1	0.225458	10.7028	5.01923	0.000485397	0.00629672	-0.641106	27173	solute carrier family 39 (zinc transporter), member 1
C14ORF32	0.225438	10.0787	5.08992	0.000436821	0.00582563	-0.529863	NA	NA
IMPDH2	0.225429	11.1504	4.63747	0.000868536	0.0100164	-1.25356	3615	IMP (inosine 5'-monophosphate) dehydrogenase 2
NADK	0.225367	8.56265	4.42401	0.00121333	0.0130668	-1.60424	65220	NAD kinase
ZNF23	0.225353	8.69844	5.14807	0.000400739	0.00546632	-0.438857	7571	zinc finger protein 23
LOC387825	0.225279	10.2785	4.25789	0.00158076	0.0161038	-1.88097	NA	NA
TTRAP	0.225214	9.22646	3.39176	0.00663828	0.0500782	-3.36682	NA	NA
43170	0.225198	7.39915	4.43169	0.0011987	0.0129454	-1.59153	NA	NA
HARS2	0.22519	11.3095	3.05416	0.0118466	0.0782587	-3.9565	23438	histidyl-tRNA synthetase 2, mitochondrial
TMEM165	0.225	9.0852	3.7528	0.00361204	0.031042	-2.74029	55858	transmembrane protein 165
UBXN6	0.224988	8.46111	4.31077	0.0014525	0.0150346	-1.79253	80700	UBX domain protein 6
VPS18	0.22498	8.55338	4.4217	0.00121776	0.0130982	-1.60806	57617	vacuolar protein sorting 18 homolog (S. cerevisiae)
RSPRY1	0.224566	10.1413	4.93425	0.000551525	0.00699499	-0.775755	89970	ring finger and SPRY domain containing 1
TMEM194A	0.224529	9.89453	4.33222	0.00140365	0.0146599	-1.75675	NA	NA
SLC22A5	0.224477	9.4652	4.44111	0.00118098	0.0128179	-1.57593	6584	solute carrier family 22 (organic cation/carnitine transporter), member 5
GABPA	0.224474	8.11931	3.86526	0.00299684	0.0267649	-2.5469	2551	GA binding protein transcription factor, alpha subunit 60kDa
XRCC5	0.224438	10.8276	4.53369	0.001021	0.0114112	-1.42333	7520	X-ray repair complementing defective repair in Chinese hamster cells 5 (double-strand-break rejoining)
ZNF138	0.224278	8.08638	5.1905	0.000376422	0.00520834	-0.372747	7697	zinc finger protein 138
IGFBP3	0.224218	7.7893	4.43586	0.00119081	0.0128843	-1.58462	3486	insulin-like growth factor binding protein 3
MTRF1L	0.223958	9.44026	4.80585	0.000670225	0.00817467	-0.981038	54516	mitochondrial translational release factor 1-like
SNX2	0.223745	11.6379	3.62009	0.0045106	0.0368757	-2.96971	6643	sorting nexin 2
PYGO2	0.223696	8.41312	3.47589	0.00575401	0.0447623	-3.22022	90780	pygopus family PHD finger 2
IFNAR1	0.223674	8.87411	3.81777	0.00324209	0.0285436	-2.62843	3454	interferon (alpha, beta and omega) receptor 1
SCG5	0.223545	7.40771	4.48096	0.0011091	0.0122082	-1.51012	6447	secretogranin V
ATP7A	0.22354	8.16783	4.81362	0.000662321	0.00809249	-0.968552	538	ATPase, Cu++ transporting, alpha polypeptide
UTP14C	0.223486	9.2674	4.11707	0.00198387	0.019374	-2.11801	9724	UTP14, U3 small nucleolar ribonucleoprotein, homolog C (yeast)
ZMYM4	0.223419	9.25605	3.41441	0.00638726	0.0486307	-3.32732	9202	zinc finger, MYM-type 4
LOC100131205	0.223282	12.1553	4.03517	0.00226672	0.0214538	-2.25682	NA	NA
MTX3	0.223063	9.61378	4.27986	0.00152609	0.0156433	-1.84419	345778	metaxin 3
PSMC6	0.223058	10.9652	2.88018	0.0160063	0.0983744	-4.25973	5706	proteasome 26S subunit, ATPase 6
ATP6AP1	0.222882	12.9366	4.74841	0.00073186	0.00876895	-1.0736	537	ATPase, H+ transporting, lysosomal accessory protein 1
LOC338870	0.222747	12.8277	3.1805	0.00952959	0.066245	-3.73578	NA	NA
CISD2	0.222559	8.89384	4.0006	0.00239854	0.0224381	-2.31562	493856	CDGSH iron sulfur domain 2
IFI30	0.222493	7.95924	3.78185	0.00344149	0.0298969	-2.69024	10437	interferon, gamma-inducible protein 30
LOC389787	0.222403	13.4951	4.74999	0.00073008	0.00875692	-1.07103	NA	NA
FUCA1	0.222317	9.41173	4.65029	0.000851445	0.00985811	-1.23268	2517	fucosidase, alpha-L- 1, tissue
LOC653487	0.222197	7.77833	2.76399	0.0195783	0.114932	-4.46129	NA	NA
TGFBR3	0.222083	7.78466	4.893	0.000587018	0.00736437	-0.841466	7049	transforming growth factor, beta receptor III
DKFZP586I1420	0.222066	7.96073	4.43097	0.00120006	0.012956	-1.59272	222161	uncharacterized protein DKFZp586I1420
GTF2H2B	0.222006	9.61902	3.26926	0.00818328	0.0588925	-3.58068	653238	general transcription factor IIH, polypeptide 2B (pseudogene)
NAAA	0.221867	8.39229	5.07987	0.000443398	0.00589069	-0.545632	27163	N-acylethanolamine acid amidase
RPL8	0.221754	12.5052	1.74186	0.111427	0.388416	-6.12894	6132	ribosomal protein L8
UGT2B28	0.221745	7.36126	4.22027	0.00167921	0.0169228	-1.94408	54490	UDP glucuronosyltransferase 2 family, polypeptide B28
LOC730052	0.221638	9.96265	2.97226	0.0136476	0.0872483	-4.0994	NA	NA
HS.571151	0.221603	9.21356	3.34772	0.0071559	0.0530846	-3.44366	NA	NA
ZBTB42	0.221332	10.8867	5.10969	0.00042418	0.00570894	-0.498869	100128927	zinc finger and BTB domain containing 42
MCL1	0.2213	10.0581	4.28628	0.00151048	0.0155246	-1.83345	4170	myeloid cell leukemia 1
BECN1	0.221129	9.71898	4.8096	0.000666406	0.00813953	-0.975023	8678	beclin 1, autophagy related
CNTNAP2	0.220891	7.52251	4.96912	0.000523304	0.0066835	-0.720394	26047	contactin associated protein-like 2
GJB7	0.220843	7.70489	2.94252	0.0143683	0.090636	-4.15123	375519	gap junction protein, beta 7, 25kDa
UBE2L3	0.220834	8.32835	5.00322	0.000497181	0.006416	-0.666403	7332	ubiquitin-conjugating enzyme E2L 3
EXOSC10	0.220765	9.67636	4.77399	0.000703703	0.00850228	-1.03233	5394	exosome component 10
ARL4A	0.22075	8.14497	5.13197	0.000410403	0.00556966	-0.464014	10124	ADP-ribosylation factor-like 4A
FAM83H	0.220714	10.3427	4.36483	0.00133267	0.0140381	-1.70246	286077	family with sequence similarity 83, member H
TBC1D16	0.220704	8.5159	5.01758	0.000486601	0.00630527	-0.643718	125058	TBC1 domain family, member 16
DNAJC14	0.220647	9.35993	3.54409	0.00512683	0.0407982	-3.1016	85406	DnaJ (Hsp40) homolog, subfamily C, member 14
LOC100131261	0.220459	10.3874	4.97045	0.000522253	0.00667798	-0.718274	100131261	proline-rich nuclear receptor coactivator 2 pseudogene
TIGD2	0.220401	8.11005	3.36361	0.00696448	0.0519535	-3.41592	166815	tigger transposable element derived 2
IREB2	0.220243	9.44848	3.99648	0.00241477	0.0225474	-2.32264	3658	iron-responsive element binding protein 2
GFRA3	0.220073	7.67407	4.79412	0.000682348	0.00829628	-0.999903	2676	GDNF family receptor alpha 3
IRAK1	0.220063	11.5264	4.16726	0.00182905	0.0182003	-2.03328	3654	interleukin-1 receptor-associated kinase 1
DAG1	0.219983	9.47223	4.12617	0.00195481	0.0191441	-2.10263	1605	dystroglycan 1 (dystrophin-associated glycoprotein 1)
FAM62B	0.219776	10.8911	3.63312	0.00441287	0.036239	-2.94713	NA	NA
LOC653972	0.219727	8.07241	4.82392	0.000651998	0.008003	-0.952017	NA	NA
MBD6	0.219709	10.2447	3.58397	0.00479327	0.0387122	-3.03235	114785	methyl-CpG binding domain protein 6
ARIH2	0.219687	9.08069	3.33041	0.00737061	0.0543751	-3.47388	10425	ariadne RBR E3 ubiquitin protein ligase 2
LOC100133329	0.219672	7.38613	4.13093	0.00193979	0.019024	-2.09458	NA	NA
SLC38A6	0.219339	9.55729	2.76993	0.0193777	0.113967	-4.45102	145389	solute carrier family 38, member 6
C1ORF106	0.219326	8.75197	4.59449	0.00092854	0.0105708	-1.32371	NA	NA
TBPL1	0.219271	10.9078	3.72086	0.00380971	0.0322242	-2.79538	9519	TBP-like 1
GLIS3	0.219148	7.46395	4.73818	0.000743449	0.00886821	-1.09012	169792	GLIS family zinc finger 3
TMEM189-UBE2V1	0.218935	9.39551	3.40905	0.0064458	0.0489582	-3.33667	387522	TMEM189-UBE2V1 readthrough
ERBB3	0.218767	9.3207	4.73413	0.000748086	0.00890821	-1.09666	2065	erb-b2 receptor tyrosine kinase 3
ZNF280D	0.21872	8.69169	4.30333	0.00146986	0.015179	-1.80495	54816	zinc finger protein 280D
LOC646942	0.21845	11.7614	3.16858	0.0097268	0.0673594	-3.7566	NA	NA
PRDM4	0.218218	10.6557	3.98238	0.0024712	0.0229569	-2.34666	11108	PR domain containing 4
YTHDC2	0.218184	7.90537	4.37764	0.00130583	0.013831	-1.68117	64848	YTH domain containing 2
UBQLN2	0.218073	10.5055	4.01968	0.00232482	0.0218907	-2.28315	29978	ubiquilin 2
CANT1	0.217926	10.0587	4.69346	0.000796456	0.00936652	-1.16253	124583	calcium activated nucleotidase 1
C16ORF57	0.217904	8.92826	4.14759	0.00188816	0.0186557	-2.06645	NA	NA
HNRNPH2	0.217789	10.0566	4.04907	0.00221589	0.0210935	-2.23321	3188	heterogeneous nuclear ribonucleoprotein H2 (H')
UBE3B	0.217756	9.23912	3.4013	0.00653137	0.0494241	-3.35019	89910	ubiquitin protein ligase E3B
JMJD2A	0.21754	7.85329	4.77461	0.000703033	0.00850075	-1.03132	NA	NA
TMEM44	0.217375	8.5877	3.6775	0.00409628	0.0341731	-2.8703	93109	transmembrane protein 44
MGC12965	0.217245	8.37906	3.46913	0.00582034	0.0452073	-3.23198	NA	NA
PRKAG1	0.217058	8.96797	4.74842	0.000731839	0.00876895	-1.07357	5571	protein kinase, AMP-activated, gamma 1 non-catalytic subunit
MGC18216	0.21696	10.6492	4.02048	0.00232178	0.0218734	-2.28179	NA	NA
SLC16A14	0.21676	8.92919	5.00257	0.000497664	0.00641984	-0.667426	151473	solute carrier family 16, member 14
THUMPD3	0.216729	8.41724	3.88555	0.00289802	0.0260973	-2.51212	25917	THUMP domain containing 3
FTHL2	0.216723	11.6939	3.46656	0.00584576	0.0453641	-3.23646	NA	NA
EXD3	0.216712	7.51375	3.52723	0.00527501	0.0417857	-3.13091	54932	exonuclease 3'-5' domain containing 3
RBM7	0.216638	8.76075	3.65395	0.00426124	0.0352778	-2.91105	10179	RNA binding motif protein 7
LOC649049	0.216602	12.5597	3.6495	0.00429319	0.0354999	-2.91876	NA	NA
PTMA	0.216487	13.0553	1.70556	0.11818	0.402655	-6.182	5757	prothymosin, alpha
SLC46A3	0.216449	8.79338	3.48553	0.00566075	0.0441433	-3.20344	283537	solute carrier family 46, member 3
NACAP1	0.216309	10.1479	4.08746	0.00208161	0.0200704	-2.16812	83955	nascent-polypeptide-associated complex alpha polypeptide pseudogene 1
PUM2	0.2163	10.4924	4.10545	0.00202164	0.019643	-2.13766	23369	pumilio RNA-binding family member 2
MYO16	0.21596	7.6207	4.0994	0.00204158	0.0197707	-2.14789	23026	myosin XVI
LOC100131859	0.215882	9.62676	3.25564	0.00837644	0.0599839	-3.60447	100131859	SAP domain containing ribonucleoprotein pseudogene
LOC645231	0.215829	8.40446	3.94371	0.0026332	0.0241449	-2.41264	NA	NA
COQ9	0.215741	9.27495	4.8903	0.000589421	0.00739184	-0.845769	57017	coenzyme Q9
UBE2N	0.215696	10.8096	3.94026	0.00264816	0.0242501	-2.41852	7334	ubiquitin-conjugating enzyme E2N
C5ORF21	0.215484	9.90325	2.68754	0.0223542	0.126927	-4.59327	NA	NA
HIST1H4H	0.215338	10.097	4.71188	0.000774155	0.00916828	-1.13268	8365	histone cluster 1, H4h
SOX7	0.215311	7.5564	4.68338	0.000808947	0.00947998	-1.17888	83595	SRY (sex determining region Y)-box 7
C6ORF211	0.215071	11.0613	4.86422	0.000613214	0.00761862	-0.887449	NA	NA
ARRB1	0.215016	8.32753	4.64916	0.000852939	0.00987212	-1.23453	408	arrestin, beta 1
MED14	0.214877	8.56518	4.08767	0.00208088	0.0200704	-2.16775	9282	mediator complex subunit 14
HCN4	0.214857	8.06306	4.70893	0.000777677	0.00919742	-1.13745	10021	hyperpolarization activated cyclic nucleotide gated potassium channel 4
ZC3HAV1	0.214771	8.78054	5.01862	0.000485843	0.0062978	-0.642075	56829	zinc finger CCCH-type, antiviral 1
TMEM150C	0.214758	7.6819	4.59198	0.000932174	0.0106087	-1.32781	441027	transmembrane protein 150C
CUL4B	0.214746	8.36129	4.41297	0.0012347	0.0132476	-1.62253	8450	cullin 4B
FAM125A	0.214737	9.174	2.82882	0.0174965	0.105386	-4.34895	NA	NA
PALMD	0.214714	7.47956	4.93208	0.000553331	0.00700509	-0.7792	54873	palmdelphin
TMEM167A	0.214659	10.1269	2.86003	0.0165752	0.101048	-4.29477	153339	transmembrane protein 167A
TFF2	0.214581	7.77949	3.55279	0.00505212	0.0403364	-3.08649	7032	trefoil factor 2
CSRNP2	0.214444	9.14524	4.63202	0.000875903	0.0100774	-1.26243	81566	cysteine-serine-rich nuclear protein 2
FCHO2	0.214294	8.73264	4.69226	0.000797929	0.00937416	-1.16447	115548	FCH domain only 2
SLC36A1	0.214267	8.18117	2.9736	0.0136162	0.0871248	-4.09708	206358	solute carrier family 36 (proton/amino acid symporter), member 1
C17ORF106	0.214181	7.87526	4.81564	0.000660281	0.0080761	-0.965305	NA	NA
TYW3	0.213938	8.0966	4.02344	0.00231058	0.0217884	-2.27676	127253	tRNA-yW synthesizing protein 3 homolog (S. cerevisiae)
LOC286512	0.213934	11.8174	4.24899	0.00160349	0.0163034	-1.89589	NA	NA
KITLG	0.213918	8.69467	2.91973	0.0149466	0.0934514	-4.19093	4254	KIT ligand
C5ORF44	0.213896	8.16104	4.20728	0.00171468	0.0172004	-1.9659	NA	NA
RIMS2	0.213793	7.64738	3.02801	0.0123938	0.0810047	-4.00215	9699	regulating synaptic membrane exocytosis 2
CAPN9	0.213764	9.77146	4.59488	0.000927973	0.0105678	-1.32307	10753	calpain 9
SPTLC2	0.213743	7.97027	3.25413	0.00839822	0.0601274	-3.60711	9517	serine palmitoyltransferase, long chain base subunit 2
ANKHD1	0.213697	8.49401	4.51839	0.00104579	0.0116345	-1.44849	54882	ankyrin repeat and KH domain containing 1
LOC340274	0.213648	7.45385	4.86623	0.000611342	0.00760352	-0.884228	NA	NA
DNAJB4	0.213635	7.65724	4.62406	0.000886796	0.0101589	-1.27542	11080	DnaJ (Hsp40) homolog, subfamily B, member 4
RER1	0.213628	9.06508	3.49684	0.00555334	0.0434644	-3.18376	11079	retention in endoplasmic reticulum sorting receptor 1
KIDINS220	0.21358	10.1553	2.89156	0.0156938	0.096987	-4.23994	57498	kinase D-interacting substrate, 220kDa
HS.546047	0.213521	7.7135	4.32973	0.00140923	0.0146841	-1.7609	NA	NA
C7ORF25	0.213494	9.14662	4.8522	0.000624517	0.0077424	-0.906681	NA	NA
IFNGR2	0.213377	9.56127	4.32246	0.00142565	0.0148329	-1.77302	3460	interferon gamma receptor 2 (interferon gamma transducer 1)
SNX19	0.213158	7.97946	4.84984	0.000626768	0.00776753	-0.910469	399979	sorting nexin 19
NECAB3	0.213108	7.87798	3.6997	0.00394687	0.0331258	-2.83193	63941	N-terminal EF-hand calcium binding protein 3
SNX5	0.213094	8.6584	3.72485	0.00378443	0.0320572	-2.7885	27131	sorting nexin 5
LOC100133080	0.213018	7.64324	3.17421	0.00963312	0.0668575	-3.74676	NA	NA
DOCK11	0.212951	7.64061	4.37297	0.00131554	0.0139084	-1.68892	139818	dedicator of cytokinesis 11
TMEM30B	0.212949	11.6242	3.21222	0.00902416	0.063442	-3.68034	161291	transmembrane protein 30B
C1ORF144	0.212925	10.1869	3.56807	0.00492347	0.0395519	-3.05994	NA	NA
RPP25	0.212845	8.44735	4.20958	0.00170836	0.0171469	-1.96205	54913	ribonuclease P/MRP 25kDa subunit
EMP1	0.212826	7.59577	3.74864	0.00363718	0.0311753	-2.74746	2012	epithelial membrane protein 1
C12ORF11	0.212736	8.97042	3.26318	0.00826896	0.059349	-3.5913	NA	NA
43165	0.21271	9.24687	4.59675	0.000925279	0.0105406	-1.32002	NA	NA
HS.539941	0.212677	7.51162	3.61725	0.00453215	0.037017	-2.97462	NA	NA
UBXN1	0.212636	11.5082	3.7206	0.00381136	0.0322303	-2.79583	51035	UBX domain protein 1
VPS13C	0.21245	7.73502	4.83416	0.000641905	0.00792003	-0.935594	54832	vacuolar protein sorting 13 homolog C (S. cerevisiae)
HS.481464	0.212433	8.88686	3.28338	0.0079877	0.0577726	-3.556	NA	NA
S100A6	0.212394	10.6657	4.23582	0.00163775	0.0165918	-1.91797	6277	S100 calcium binding protein A6
FLNB	0.212231	10.1382	4.53509	0.00101878	0.0113985	-1.42104	2317	filamin B, beta
SPTBN2	0.212179	7.72827	3.87865	0.00293122	0.0263347	-2.52394	6712	spectrin, beta, non-erythrocytic 2
MMGT1	0.212167	11.0003	3.9122	0.00277338	0.0251705	-2.4665	93380	membrane magnesium transporter 1
CACNA1H	0.21214	8.77782	3.73435	0.00372492	0.0317313	-2.77211	8912	calcium channel, voltage-dependent, T type, alpha 1H subunit
ZMYM6	0.212136	9.21151	3.76535	0.0035373	0.030545	-2.71866	9204	zinc finger, MYM-type 6
LPPR2	0.211925	8.80975	4.62847	0.000880753	0.0101164	-1.26823	64748	lipid phosphate phosphatase-related protein type 2
LRBA	0.2117	8.73957	4.79886	0.000677427	0.00824801	-0.992285	987	LPS-responsive vesicle trafficking, beach and anchor containing
COX7A2L	0.211685	11.9672	3.58209	0.00480852	0.0387721	-3.03562	9167	cytochrome c oxidase subunit VIIa polypeptide 2 like
LOC643790	0.211575	8.62638	2.23259	0.0490177	0.226167	-5.36114	NA	NA
CYP4B1	0.211526	7.49282	4.09796	0.00204639	0.0198061	-2.15034	1580	cytochrome P450, family 4, subfamily B, polypeptide 1
BRD1	0.211384	8.55801	4.89684	0.000583615	0.00733228	-0.835341	23774	bromodomain containing 1
NCRNA00092	0.211368	8.00967	4.48166	0.00110789	0.0122002	-1.50898	NA	NA
SMARCC1	0.211345	11.3052	3.36416	0.00695797	0.0519249	-3.41497	6599	SWI/SNF related, matrix associated, actin dependent regulator of chromatin, subfamily c, member 1
HEBP2	0.211279	12.3143	3.2333	0.00870353	0.0616894	-3.6435	23593	heme binding protein 2
CNNM3	0.211188	9.45733	3.48239	0.00569096	0.0443315	-3.2089	26505	cyclin and CBS domain divalent metal cation transport mediator 3
BCL2L13	0.211151	10.2233	3.43016	0.00621843	0.0477012	-3.29986	23786	BCL2-like 13 (apoptosis facilitator)
RNASEH1	0.211146	8.86685	3.01762	0.0126184	0.0821832	-4.02029	246243	ribonuclease H1
FREM2	0.211132	7.93208	4.8593	0.000617816	0.00767029	-0.895321	341640	FRAS1 related extracellular matrix protein 2
LOC646463	0.211116	8.93077	3.77373	0.00348826	0.0302199	-2.70421	NA	NA
SCD5	0.211104	8.36477	4.81822	0.000657694	0.00805523	-0.961172	79966	stearoyl-CoA desaturase 5
HS.567759	0.211103	11.9302	4.77113	0.000706787	0.00853657	-1.03693	NA	NA
LOC390183	0.211047	9.29381	2.81612	0.0178861	0.10711	-4.37099	NA	NA
TSPAN14	0.211028	9.12091	4.42147	0.00121822	0.0130991	-1.60845	81619	tetraspanin 14
FLJ22536	0.210895	7.50431	2.94896	0.0142092	0.0899433	-4.14002	NA	NA
PAFAH2	0.210858	8.23632	4.46126	0.00114405	0.012511	-1.54264	5051	platelet-activating factor acetylhydrolase 2, 40kDa
GTF2H2	0.210839	7.88124	3.92198	0.00272906	0.0248271	-2.44977	2966	general transcription factor IIH, polypeptide 2, 44kDa
LOC652369	0.210788	7.35255	2.93479	0.0145618	0.0915406	-4.16469	NA	NA
HS.362343	0.210782	8.35735	4.40605	0.0012483	0.0133629	-1.634	NA	NA
TRIM47	0.21077	7.82187	4.62871	0.000880418	0.0101164	-1.26783	91107	tripartite motif containing 47
RHBDD1	0.210702	8.74899	4.70194	0.00078611	0.00927188	-1.14879	84236	rhomboid domain containing 1
LEPR	0.210684	7.75888	4.64587	0.000857293	0.00990599	-1.23988	3953	leptin receptor
SGMS2	0.210529	7.7071	3.62269	0.00449088	0.0368012	-2.96519	166929	sphingomyelin synthase 2
LOC653658	0.210473	13.62	4.08189	0.00210054	0.0202041	-2.17755	NA	NA
PIK3R1	0.210466	8.21202	4.37521	0.00131087	0.0138756	-1.6852	5295	phosphoinositide-3-kinase, regulatory subunit 1 (alpha)
MED21	0.210445	8.94095	2.9226	0.0148726	0.0930722	-4.18593	9412	mediator complex subunit 21
BTBD3	0.210441	8.51321	4.87581	0.00060252	0.00750726	-0.86892	22903	BTB (POZ) domain containing 3
GTF2A2	0.210192	11.2055	3.81394	0.0032628	0.0286574	-2.63503	2958	general transcription factor IIA, 2, 12kDa
DHRS7B	0.210135	8.71337	3.89133	0.00287051	0.0258764	-2.50222	25979	dehydrogenase/reductase (SDR family) member 7B
HAGH	0.20997	10.0859	4.37153	0.00131856	0.0139276	-1.69132	3029	hydroxyacylglutathione hydrolase
LOC442727	0.209889	10.2454	4.42783	0.00120603	0.0130165	-1.59792	442727	prothymosin, alpha pseudogene
TMEM188	0.209705	8.58674	2.97681	0.0135407	0.0867402	-4.09147	NA	NA
LOC388789	0.209661	11.5358	3.12385	0.0105053	0.0715508	-3.83477	NA	NA
PPIA	0.20956	8.52105	4.57474	0.000957561	0.0108266	-1.35602	5478	peptidylprolyl isomerase A (cyclophilin A)
SYS1	0.209382	8.91418	2.58488	0.0267088	0.145147	-4.76949	90196	Sys1 golgi trafficking protein
LIN7C	0.209184	8.38856	3.53101	0.00524142	0.0415766	-3.12434	55327	lin-7 homolog C (C. elegans)
SNHG8	0.209154	9.68619	3.7103	0.00387755	0.0326864	-2.81362	100093630	small nucleolar RNA host gene 8
KIAA0196	0.209135	11.0343	4.21832	0.00168448	0.0169661	-1.94735	9897	KIAA0196
SLC25A3	0.209087	11.5495	3.64221	0.00434601	0.0358512	-2.93138	5250	solute carrier family 25 (mitochondrial carrier; phosphate carrier), member 3
EP300	0.209044	8.39945	3.61038	0.00458487	0.0373431	-2.98655	2033	E1A binding protein p300
CCT6A	0.209036	9.70509	4.39337	0.00127363	0.0135521	-1.65503	908	chaperonin containing TCP1, subunit 6A (zeta 1)
ERH	0.208938	11.7275	3.44179	0.00609683	0.0469449	-3.27961	2079	enhancer of rudimentary homolog (Drosophila)
DET1	0.208925	8.28345	4.35069	0.00136297	0.0143053	-1.72599	55070	de-etiolated homolog 1 (Arabidopsis)
C1ORF71	0.208912	9.77052	3.63696	0.00438453	0.0360746	-2.94048	NA	NA
AUP1	0.208895	8.71625	4.47815	0.00111402	0.0122482	-1.51476	550	ancient ubiquitous protein 1
ALG5	0.208717	10.8867	4.72647	0.000756961	0.00898921	-1.10906	29880	ALG5, dolichyl-phosphate beta-glucosyltransferase
FANCE	0.208573	9.2829	4.43742	0.00118789	0.0128767	-1.58204	2178	Fanconi anemia, complementation group E
FBXL2	0.208467	7.94561	4.263	0.00156786	0.0159911	-1.87241	25827	F-box and leucine-rich repeat protein 2
SRXN1	0.208404	9.78229	3.58164	0.00481217	0.0387926	-3.0364	140809	sulfiredoxin 1
ERV3	0.208372	7.72482	3.99355	0.00242638	0.0226374	-2.32762	NA	NA
ZNF330	0.208167	8.97387	2.8442	0.0170361	0.103241	-4.32225	27309	zinc finger protein 330
LOC728873	0.208156	12.3118	3.83776	0.00313639	0.0277609	-2.59409	NA	NA
DNTTIP2	0.207998	7.86354	4.2994	0.00147911	0.0152548	-1.81151	30836	deoxynucleotidyltransferase, terminal, interacting protein 2
TCF7L1	0.207867	7.69042	4.12716	0.00195166	0.0191186	-2.10094	83439	transcription factor 7-like 1 (T-cell specific, HMG-box)
PWWP2A	0.207841	8.63636	2.65647	0.0235917	0.132208	-4.64673	114825	PWWP domain containing 2A
PSG1	0.207797	7.40261	4.40127	0.0012578	0.0134247	-1.64193	5669	pregnancy specific beta-1-glycoprotein 1
CCNK	0.207636	11.5734	3.28444	0.00797327	0.0577043	-3.55415	8812	cyclin K
PTK6	0.207521	8.18652	4.23395	0.00164269	0.0166127	-1.92112	5753	protein tyrosine kinase 6
MIPOL1	0.207436	8.0014	4.3733	0.00131486	0.0139054	-1.68838	145282	mirror-image polydactyly 1
GPD1L	0.207432	11.5329	3.48998	0.00561824	0.0438457	-3.19569	23171	glycerol-3-phosphate dehydrogenase 1-like
CCDC126	0.20734	7.81258	3.92574	0.00271219	0.0246995	-2.44334	90693	coiled-coil domain containing 126
KIAA1267	0.207308	9.90134	3.08941	0.0111476	0.0747367	-3.89493	NA	NA
GSTA4	0.207217	7.59449	4.7852	0.000691726	0.00838972	-1.01427	2941	glutathione S-transferase alpha 4
KLHL9	0.207205	9.82223	2.64515	0.0240595	0.134284	-4.66619	55958	kelch-like family member 9
MUDENG	0.207168	9.33048	4.14755	0.00188827	0.0186557	-2.06652	NA	NA
SNORA14B	0.207096	7.51721	2.0205	0.070251	0.289231	-5.70318	677802	small nucleolar RNA, H/ACA box 14B
HS.208623	0.206784	7.7255	3.85042	0.00307135	0.0272966	-2.57237	NA	NA
LOC100128918	0.206743	8.02402	3.58549	0.004781	0.0386581	-3.0297	NA	NA
RGMB	0.206684	7.96725	4.55245	0.000991478	0.0111543	-1.39255	285704	repulsive guidance molecule family member b
LOC644799	0.206566	10.3422	3.75209	0.00361629	0.0310577	-2.74151	NA	NA
C14ORF2	0.206536	10.9263	2.94448	0.0143197	0.0904118	-4.14782	NA	NA
MRPL10	0.206535	9.35698	3.70384	0.00391967	0.0329534	-2.82479	124995	mitochondrial ribosomal protein L10
RNF14	0.20634	9.73565	4.21483	0.00169397	0.0170369	-1.95321	9604	ring finger protein 14
LOC389203	0.206317	7.71723	3.69526	0.00397631	0.0333246	-2.83961	NA	NA
RPS6P1	0.206223	11.5079	2.50939	0.0304382	0.160298	-4.89817	440086	ribosomal protein S6 pseudogene 1
SREBF1	0.206025	9.16053	4.46156	0.00114351	0.0125098	-1.54215	6720	sterol regulatory element binding transcription factor 1
MRPS18A	0.206003	9.38834	3.09569	0.0110277	0.0742054	-3.88397	55168	mitochondrial ribosomal protein S18A
CYB5R1	0.205565	10.5137	3.72962	0.00375439	0.0318962	-2.78026	51706	cytochrome b5 reductase 1
SORCS2	0.205444	7.78472	3.15232	0.0100027	0.0687623	-3.78501	57537	sortilin-related VPS10 domain containing receptor 2
LOC728492	0.205366	11.386	3.87143	0.00296644	0.026596	-2.53633	NA	NA
MAP2K5	0.205232	7.74511	4.13323	0.00193258	0.0189692	-2.0907	5607	mitogen-activated protein kinase kinase 5
LOC389517	0.205221	9.8306	4.52776	0.00103054	0.011498	-1.43308	NA	NA
TRIT1	0.20513	9.30688	3.70854	0.00388899	0.032759	-2.81667	54802	tRNA isopentenyltransferase 1
MTHFD2L	0.204958	7.71226	4.31975	0.00143183	0.0148788	-1.77754	441024	methylenetetrahydrofolate dehydrogenase (NADP+ dependent) 2-like
CHD4	0.204765	10.0474	3.82972	0.00317846	0.0280689	-2.6079	1108	chromodomain helicase DNA binding protein 4
SMS	0.204732	11.7974	3.08904	0.0111548	0.0747561	-3.89558	6611	spermine synthase
TALDO1	0.204722	11.0894	3.71985	0.00381615	0.032255	-2.79713	6888	transaldolase 1
TMEM18	0.204696	8.33445	4.29058	0.00150013	0.0154411	-1.82627	129787	transmembrane protein 18
ZC3H14	0.204501	8.24848	4.49425	0.00108617	0.0119914	-1.48822	79882	zinc finger CCCH-type containing 14
PDF	0.204414	7.67263	3.64606	0.00431803	0.0356713	-2.92472	64146	peptide deformylase (mitochondrial)
LOC642477	0.204385	8.29136	3.28094	0.00802122	0.0579064	-3.56027	NA	NA
SLC6A14	0.20421	9.57001	3.6365	0.00438795	0.0360942	-2.94128	11254	solute carrier family 6 (amino acid transporter), member 14
MDK	0.204171	9.50108	2.89735	0.0155372	0.096242	-4.22987	4192	midkine (neurite growth-promoting factor 2)
SLC31A2	0.204133	9.3132	4.52594	0.00103348	0.0115271	-1.43607	1318	solute carrier family 31 (copper transporter), member 2
[truncated: 32,700 more rows]
